# Supplementary material for: Listeria monocytogenes Relies on the Heme-Regulated Transporter hrtAB to Resist Heme Toxicity and Uses Heme as a Signal to Induce Transcription of lmo1634, Encoding Listeria Adhesion Protein
Source: Front Microbiol. 2018 Dec 18;9:3090. doi: 10.3389/fmicb.2018.03090 (PMC6305404; doi:10.3389/fmicb.2018.03090)
Supplement: Supplementary file 2 [file Table_2.XLSX]

## Sheet: all_comparisons_merged.csv
Supplementary Table S2: Transcriptomic raw data from L. monocytogenes EGD-e strain stressed with 8 μM hemin for 30 min vs. Non-stressed cells.
gene_id	gene_symbol	description	normalized WT8HN	normalized WTNS	log2FoldChange_WT8HN_vs_WTNS	pvalue_WT8HN_vs_WTNS	FDR_WT8HN_vs_WTNS	raw WT8HN1	raw WT8HN2	raw WT8HN3	raw WTNS1	raw WTNS2	raw WTNS3
CAC98899	lmo0821	uncharacterized	156.27	70.102	1.15651	6.87904e-22	3.85174e-21	722	579	701	427	276	355
CAC98898	lmo0820	uncharacterized	82.974	41.942	0.984264	6.81173e-19	3.35893e-18	365	316	382	270	182	181
CAC98893	lmo0815	uncharacterized	144.327	51.218	1.49462	4.33707e-17	1.93683e-16	697	537	615	288	197	288
CAC98892	lmo0814	uncharacterized	157.597	105.484	0.579216	0.000102719	0.000194814	725	615	679	623	387	582
CAC98891	lmo0813	uncharacterized	46.054	681.34	-3.88698	3.30794e-19	1.64779e-18	232	195	163	4788	2726	2769
CAC98890	lmo0812	uncharacterized	116.773	73.879	0.66047	8.03074e-05	0.000154608	572	447	477	478	209	428
CAC98897	lmo0819	uncharacterized	9.991	24.118	-1.27141	7.81255e-05	0.000150615	30	44	54	187	110	67
CAC98896	lmo0818	uncharacterized	23.105	53.603	-1.21411	2.44145e-08	6.35829e-08	84	90	122	380	251	178
CAC98895	lmo0817	uncharacterized	31.379	20.739	0.597453	0.00196947	0.00326649	162	112	128	117	68	128
CAC98894	lmo0816	uncharacterized	110.372	45.255	1.28623	1.31328e-11	4.32941e-11	516	430	468	261	140	282
CAC99274	lmo1196	uncharacterized	0.234	1.193	-2.35001	0.0233776	0.0337051	2	1	0	6	10	2
CAC99275	cbiF	uncharacterized	0.624	2.319	-1.89388	0.00490614	0.00779569	2	2	4	17	12	6
CAC99276	cbiG	uncharacterized	0.312	2.054	-2.71882	0.00101518	0.00173372	2	2	0	13	12	6
CAC99277	cbiH	uncharacterized	0.468	0.795	-0.764446	0.444091	0.495989	2	0	4	5	6	1
CAC99270	lmo1192	uncharacterized	0.39	2.982	-2.93473	0.000237651	0.000434165	0	1	4	12	22	11
CAC99271	lmo1193	uncharacterized	0.703	1.988	-1.49972	0.0261003	0.0373918	3	3	3	11	7	12
CAC99272	cbiD	uncharacterized	0.781	3.114	-1.99537	0.00249582	0.00410321	4	4	2	26	12	9
CAD00388	lmo2310	uncharacterized	0.078	0	999999	0.366504	0.417277	0	1	0	0	0	0
CAD00387	lmo2309	uncharacterized	0.39	0.928	-1.25065	0.166779	0.207256	2	1	2	2	6	6
CAD00386	lmo2308	uncharacterized	0.546	0.398	0.456133	0.535736	0.584331	3	0	4	3	2	1
CAD00385	lmo2307	Hypothetical protein	0	0.066	-999999	0.536661	0.585008	0	0	0	0	0	1
CAD00384	lmo2306	uncharacterized	0.078	0.133	-0.76988	0.79165	0.821904	0	1	0	1	0	1
CAD00383	lmo2305	uncharacterized	0.234	0.331	-0.500323	0.713468	0.751369	2	0	1	0	2	3
CAD00382	lmo2304	Bacteriophage A118 gp65 protein	1.093	0.729	0.584303	0.322643	0.372837	2	7	5	4	1	6
CAD00381	lmo2303	Protein gp66 [Bacteriophage A118]	2.498	2.915	-0.222722	0.803528	0.833057	14	10	8	14	9	21
CAD00380	lmo2302	uncharacterized	50.347	33.394	0.592317	3.13066e-05	6.29997e-05	207	195	243	197	120	187
CAD00019	lmo1941	uncharacterized	1191.62	665.239	0.840976	1.97961e-18	9.47502e-18	5210	4666	5390	4157	2409	3474
CAD00018	lmo1940	uncharacterized	91.249	224.882	-1.30129	1.74724e-20	9.42352e-20	335	363	471	1538	998	858
CAD00017	cmk	uncharacterized	196.079	357.201	-0.865301	1.85235e-09	5.28161e-09	954	764	794	2283	1371	1737
CAD00016	lmo1938	uncharacterized	1112.93	1676.68	-0.591238	0.00165152	0.0027563	5356	4421	4481	9455	6706	9144
CAD00015	lmo1937	uncharacterized	270.077	719.77	-1.41417	1.67359e-22	9.68506e-22	1061	1107	1292	4807	3412	2644
CAD00014	gpsA	uncharacterized	209.973	546.569	-1.3802	2.5773e-16	1.11203e-15	815	924	951	3883	2485	1881
CAD00013	lmo1935	uncharacterized	113.261	223.425	-0.980139	6.20711e-09	1.69885e-08	551	457	443	1265	1001	1106
CAD00012	hup	uncharacterized	5642.89	6755.02	-0.259526	0.468895	0.520324	28421	22543	21328	38988	23605	39356
CAD00011	lmo1933	uncharacterized	106.782	102.569	0.0580737	0.118423	0.151381	436	438	494	672	409	467
CAD00010	lmo1932	uncharacterized	115.915	120.591	-0.057055	0.604373	0.649773	435	435	615	839	510	471
CAD01014	lmo2801	uncharacterized	11.162	107.737	-3.27085	2.62175e-26	1.78474e-25	44	40	59	757	498	371
CAD01015	gidB	GidB protein	169.93	96.407	0.817731	3.40352e-08	8.7366e-08	522	686	969	712	359	384
CAD01016	lmo2803	uncharacterized	0.234	1.391	-2.57154	0.00972021	0.0148769	0	0	3	12	3	6
CAD01017	lmo2804	uncharacterized	2.888	6.825	-1.24076	0.00274299	0.00449575	13	9	15	53	27	23
CAD01010	lmo2797	uncharacterized	4.996	23.654	-2.24324	2.39748e-14	9.39145e-14	15	20	29	140	113	104
CAD01011	lmo2798	uncharacterized	6.869	30.545	-2.15276	3.08724e-12	1.06314e-11	27	27	34	175	163	123
CAD01012	lmo2799	uncharacterized	6.557	180.622	-4.78379	5.2485e-50	8.14767e-49	24	27	33	995	883	848
CAD01013	lmo2800	uncharacterized	7.65	114.23	-3.90034	1.94821e-42	2.41183e-41	34	28	36	740	545	439
CAC98471	lmo0392	uncharacterized	144.483	191.753	-0.408349	0.178843	0.220937	526	587	738	1425	878	591
CAC98470	lmo0391	uncharacterized	9.835	14.709	-0.580702	0.154831	0.193803	28	45	53	120	61	41
CAC98473	lmo0394	uncharacterized	206.461	236.014	-0.193003	0.824889	0.852191	1119	734	792	1522	722	1318
CAC98472	lmo0393	uncharacterized	117.007	137.951	-0.237561	0.339599	0.389974	460	469	570	934	566	582
CAD01018	lmo2805	uncharacterized	2.108	2.584	-0.293731	0.845338	0.870559	10	6	11	26	6	7
CAD01019	lmo2806	uncharacterized	2.029	1.126	0.849562	0.0753754	0.0996627	11	4	11	8	4	5
CAC98477	lmo0398	uncharacterized	0.156	10.336	-6.04999	0.000214769	0.00039408	1	0	1	89	33	34
CAC98476	lmo0397	uncharacterized	615.635	139.21	2.14481	4.21526e-53	7.06718e-52	2702	2321	2864	830	485	786
CAD00637	pyrG	uncharacterized	222.15	728.847	-1.71408	2.41011e-20	1.28802e-19	835	898	1113	5451	3212	2337
CAD00636	ami	autolysin%2C amidase	610.795	1181.53	-0.951894	5.21881e-10	1.54666e-09	2291	2523	3011	8396	5171	4265
CAD00635	lmo2557	uncharacterized	477.396	203.083	1.23312	8.76327e-25	5.62614e-24	1617	1854	2645	1328	865	872
CAD00634	fbaA	uncharacterized	4985.42	5253.93	-0.0756822	0.506632	0.55798	20854	20470	22545	33984	22279	23031
CAD00633	lmo2555	uncharacterized	730.222	556.309	0.392449	7.04128e-10	2.07005e-09	2904	2835	3616	3579	2456	2361
CAD00632	lmo2554	uncharacterized	317.926	288.16	0.141821	0.020569	0.029965	1331	1229	1513	1823	1355	1171
CAD00631	lmo2553	uncharacterized	278.585	252.777	0.140252	0.0016696	0.00278488	1210	1050	1309	1628	1089	1098
CAD00630	murZ	uncharacterized	528.523	395.499	0.418292	1.42372e-12	5.00861e-12	2336	2067	2368	2522	1664	1783
CAC99371	glpD	uncharacterized	1173.98	2361.47	-1.00828	1.22863e-05	2.57303e-05	3842	4435	6763	14815	11118	9707
CAD00639	argS	arginyl tRNA synthetase	428.376	658.547	-0.620409	0.0017164	0.00286132	1603	1678	2207	4373	3274	2292
CAD00638	lmo2560	uncharacterized	671.68	669.744	0.00416432	0.273286	0.323315	3189	2738	2678	4257	2582	3269
CAC99308	lmo1230	uncharacterized	476.381	280.606	0.76357	1.59268e-08	4.19096e-08	2068	1830	2205	1769	875	1591
CAC99309	lmo1231	uncharacterized	71.734	70.831	0.0182762	0.566519	0.612893	203	305	411	501	348	220
CAC98253	lmo0038	uncharacterized	3.981	9.409	-1.24091	0.000216243	0.000396535	16	14	21	62	47	33
CAC98252	lmo0037	uncharacterized	4.059	12.059	-1.57091	2.00932e-05	4.13709e-05	19	9	24	72	69	41
CAC98255	lmo0040	uncharacterized	9.367	23.456	-1.3243	3.09037e-08	7.98165e-08	41	42	37	148	104	102
CAC98254	lmo0039	uncharacterized	5.074	9.74	-0.940798	0.00371016	0.00601415	19	23	23	59	51	37
CAC98257	lmo0042	uncharacterized	145.966	183.868	-0.333038	0.311676	0.361313	749	525	596	1046	580	1149
CAC98256	lmo0041	uncharacterized	16.782	30.082	-0.841986	2.48017e-05	5.05686e-05	64	75	76	188	126	140
CAC99300	pheT	phenylalanyl-tRNA synthetase beta subunit	120.676	274.378	-1.18503	6.99966e-06	1.50015e-05	365	509	672	2171	1166	804
CAC99301	lmo1223	uncharacterized	98.508	112.971	-0.19764	0.511791	0.562395	360	399	503	766	462	477
CAC99302	lmo1224	uncharacterized	336.035	395.3	-0.234336	0.498641	0.549385	1202	1341	1762	2806	1792	1368
CAC99303	lmo1225	uncharacterized	52.532	50.158	0.0667167	0.13832	0.174551	219	195	259	383	170	204
CAC99304	lmo1226	uncharacterized	255.402	328.843	-0.364629	0.0348751	0.0490055	1016	1016	1240	2355	1332	1276
CAC99305	lmo1227	uncharacterized	154.006	197.253	-0.357061	0.106766	0.137693	701	622	650	1170	709	1098
CAC99306	rnhC	uncharacterized	91.014	204.939	-1.17103	7.78411e-23	4.56771e-22	405	371	390	1414	739	940
CAC99307	lmo1229	uncharacterized	303.876	149.679	1.02161	1.51941e-27	1.10619e-26	1312	1118	1463	949	551	759
CAC99584	lmo1506	uncharacterized	9.601	8.084	0.248115	0.185646	0.22856	36	36	51	45	44	33
CAC99179	lmo1101	uncharacterized	64.007	26.106	1.29385	3.09493e-06	6.85841e-06	306	213	301	140	64	190
CAD00703	rplP	ribosomal protein L16	98.82	1308.08	-3.72651	2.30194e-35	2.18573e-34	325	470	471	10230	6626	2886
CAD00702	rpmC	ribosomal protein L29	29.115	394.24	-3.75924	6.10287e-36	5.9686e-35	105	120	148	3264	1838	848
CAD00701	rpsQ	ribosomal protein S17	41.526	627.272	-3.917	3.89032e-39	4.30724e-38	156	172	204	5211	2931	1325
CAD00700	rplN	ribosomal protein L14	56.201	953.266	-4.08421	8.44408e-42	1.02801e-40	219	234	267	7785	4607	1995
CAD00707	rplB	ribosomal protein L2	315.584	2597.28	-3.04091	3.73797e-51	6.05923e-50	1209	1395	1439	19624	11828	7747
CAD00706	rpsS	ribosomal protein S19	74.857	743.822	-3.31275	7.98173e-35	7.43441e-34	262	349	348	5820	3603	1803
CAD00705	rplV	ribosomal protein L22	70.642	764.627	-3.43616	6.74742e-36	6.55527e-35	276	298	331	6140	3651	1749
CAD00704	rpsC	ribosomal protein S3	117.32	1423.9	-3.60133	2.33412e-42	2.87744e-41	455	495	553	11277	6843	3370
CAC98655	lmo0576	uncharacterized	229.409	61.753	1.89334	1.45462e-30	1.18444e-29	1022	845	1072	350	223	359
CAC98654	lmo0575	uncharacterized	443.051	305.321	0.537146	1.61827e-11	5.30505e-11	1923	1675	2078	1992	1097	1519
CAD00709	rplD	ribosomal protein L4	215.359	1571.06	-2.86693	2.27915e-38	2.39678e-37	905	936	918	12206	7111	4394
CAD00708	rplW	ribosomal protein L23	86.019	692.869	-3.00986	5.8214e-49	8.80411e-48	348	345	409	5314	3130	2013
CAC98651	lmo0572	uncharacterized	58.309	101.31	-0.796986	6.36275e-08	1.60381e-07	266	222	259	638	392	499
CAC98650	lmo0571	uncharacterized	37.077	24.251	0.61248	0.000151038	0.000281006	154	130	191	148	77	141
CAC98653	lmo0574	uncharacterized	55.498	125.163	-1.1733	6.74374e-16	2.84284e-15	232	219	260	807	585	497
CAC98652	lmo0573	uncharacterized	66.817	130.199	-0.962431	1.75339e-07	4.27279e-07	310	264	282	783	478	704
CAD00529	lmo2451	uncharacterized	1279.59	1318.09	-0.0427674	0.524836	0.575173	5410	5029	5954	8464	4325	7104
CAD00528	lmo2450	uncharacterized	99.523	79.378	0.326291	0.0293574	0.0417319	325	434	516	583	369	246
CAD00389	lmo2311	uncharacterized	0	0.199	-999999	0.108351	0.139553	0	0	0	2	1	0
CAD00523	lmo2445	uncharacterized	1.795	0.928	0.951787	0.0719242	0.0954867	5	11	7	4	5	5
CAD00522	lmo2444	uncharacterized	11.474	10.336	0.15069	0.305188	0.354482	45	41	61	68	57	31
CAD00521	lmo2443	uncharacterized	24.198	23.323	0.0531344	0.424608	0.476405	116	80	114	147	69	136
CAD00520	lmo2442	uncharacterized	3.435	3.71	-0.111109	0.924572	0.935734	15	15	14	28	14	14
CAD00527	lmo2449	uncharacterized	394.109	445.458	-0.176695	0.899665	0.915898	1195	1628	2226	3453	2113	1157
CAD00526	lmo2448	uncharacterized	122.862	137.553	-0.162949	0.854742	0.878393	469	468	637	997	530	549
CAD00525	lmo2447	uncharacterized	23.885	11.198	1.09286	7.21524e-05	0.000139549	115	100	91	52	45	72
CAD00524	lmo2446	uncharacterized	3.513	1.723	1.02778	0.0201434	0.0293742	12	17	16	4	11	11
CAC99177	lmo1099	uncharacterized	13.738	2.518	2.44782	5.99671e-15	2.40689e-14	67	45	64	15	7	16
CAD00554	lmo2476	uncharacterized	54.718	70.698	-0.369654	0.290225	0.339387	193	205	303	503	364	200
CAC99279	lmo1201	uncharacterized	3.278	3.379	-0.0437805	0.802384	0.832165	12	16	14	23	11	17
CAC99961	lmo1883	uncharacterized	5.932	3.644	0.702996	0.00909304	0.013968	28	26	22	27	14	14
CAC99548	lmo1470	uncharacterized	60.572	116.284	-0.94093	0.00160171	0.00267926	183	249	344	860	582	313
CAC99289	lmo1211	uncharacterized	38.248	132.716	-1.79489	1.58406e-22	9.20325e-22	202	136	152	885	473	645
EBG00000016690	transfert RNA-Thr	uncharacterized	11.162	48.965	-2.13316	5.06364e-16	2.15627e-15	52	59	32	307	160	272
CAC99288	lmo1210	uncharacterized	40.824	108.664	-1.41238	3.45251e-22	1.97075e-21	194	150	179	720	386	534
CAC98802	lmo0724	uncharacterized	22.324	27.63	-0.30764	0.240804	0.288805	98	84	104	170	106	141
CAC99449	lmo1371	uncharacterized	177.267	224.617	-0.341543	0.28771	0.337117	598	725	948	1604	1093	693
CAC98371	lmo0156	uncharacterized	7.884	4.969	0.665972	0.0101142	0.0154316	45	29	27	33	20	22
CAD00152	lmo2074	uncharacterized	74.779	176.05	-1.23528	2.49753e-22	1.4312e-21	302	291	365	1201	754	702
CAC98377	lmo0162	uncharacterized	418.463	635.422	-0.602615	0.00150365	0.00252675	1432	1733	2196	4180	3074	2336
CAC98806	lmo0728	uncharacterized	166.495	151.6	0.135209	0.0312356	0.044209	772	662	699	1033	509	746
CAD00151	lmo2073	uncharacterized	138.707	250.657	-0.853674	4.31855e-10	1.28767e-09	529	558	690	1740	1066	977
CAC98808	lmo0730	uncharacterized	71.422	61.753	0.209859	0.0145846	0.0217215	291	267	357	418	202	312
CAC99280	cbiK	uncharacterized	4.996	2.452	1.02681	0.00560037	0.00880573	12	18	34	18	8	11
CAD00800	lmo0273	uncharacterized	234.171	240.387	-0.0377965	0.583828	0.629761	1157	934	909	1511	774	1343
CAC99283	lmo1205	uncharacterized	0.703	1.656	-1.23611	0.0894416	0.116736	2	3	4	13	5	7
CAD00801	lmo0274	uncharacterized	71.188	50.821	0.486209	0.00355468	0.00577169	344	273	295	309	151	307
CAC99282	lmo1204	uncharacterized	1.015	1.922	-0.921129	0.167586	0.20817	5	5	3	15	7	7
CAC98475	lmo0396	uncharacterized	149.245	173.134	-0.214206	0.451801	0.503331	686	587	639	1073	664	876
CAC98474	lmo0395	uncharacterized	7.884	6.56	0.265232	0.165901	0.206339	28	42	31	54	14	31
CAD00158	lmo2080	uncharacterized	142.22	91.901	0.629972	3.35569e-07	8.01759e-07	658	513	651	614	297	476
CAD00159	lmo2081	uncharacterized	26.852	28.027	-0.0617878	0.766823	0.799936	143	76	125	185	95	143
CAC98980	lmo0902	uncharacterized	1336.49	292.533	2.19178	3.46412e-100	1.35516e-98	5467	5116	6539	1897	1007	1511
CAC99920	lmo1842	uncharacterized	8.43	16.498	-0.968687	0.00490751	0.00779569	48	26	34	99	46	104
CAD00809	lmo0282	uncharacterized	71.968	42.538	0.758603	1.48938e-05	3.09699e-05	342	283	297	294	125	223
CAD00839	lmo0312	uncharacterized	27.32	17.492	0.643262	2.66212e-05	5.39783e-05	120	105	125	111	61	92
CAD00838	lmo0311	uncharacterized	3.044	3.644	-0.259555	0.735435	0.771457	14	13	12	24	11	20
CAD00834	lmo0307	uncharacterized	67.988	36.575	0.894422	6.50978e-06	1.39822e-05	311	267	293	220	99	233
CAD00837	lmo0310	uncharacterized	3.356	4.241	-0.337662	0.5093	0.560077	16	11	16	18	24	22
CAD00836	lmo0309	uncharacterized	17.173	17.824	-0.053679	0.750422	0.784934	91	65	64	109	68	92
CAD00831	lmo0304	uncharacterized	34.345	66.06	-0.943677	4.93781e-09	1.36771e-08	146	134	160	427	275	295
CAD00830	lmo0303	putaive secreted%2C lysin rich protein	21.075	28.293	-0.424913	0.216225	0.262956	98	97	75	201	102	124
CAD00833	lmo0306	uncharacterized	48.083	28.094	0.775265	9.62082e-05	0.000183058	255	188	173	167	90	167
CAD00832	lmo0305	uncharacterized	23.495	37.105	-0.65926	0.0107011	0.0162848	98	100	103	241	196	123
CAC99915	pyrC	uncharacterized	8.977	21.203	-1.23996	1.23946e-06	2.83223e-06	40	34	41	148	100	72
CAC99914	pyrAa	uncharacterized	6.713	19.016	-1.50218	1.39015e-05	2.89887e-05	30	21	35	161	76	50
CAC99917	pyrP	uncharacterized	11.084	34.587	-1.64175	3.5412e-14	1.37432e-13	53	37	52	224	139	159
CAC99916	pyrB	uncharacterized	2.42	7.421	-1.61661	0.000281225	0.000509331	10	16	5	46	43	23
CAC99911	pyrD	uncharacterized	5.62	36.244	-2.6891	1.6576e-13	6.14064e-13	20	29	23	298	167	82
CAC99910	pyrF	uncharacterized	3.2	29.419	-3.2006	1.10376e-14	4.37034e-14	11	11	19	241	142	61
CAC99913	pyrAB	uncharacterized	15.455	69.837	-2.17592	5.09301e-14	1.95332e-13	60	69	69	582	291	181
CAC99912	pyrDII	uncharacterized	4.215	24.913	-2.56329	1.20526e-10	3.74999e-10	11	28	15	211	101	64
CAC99919	lmo1841	uncharacterized	42.931	25.377	0.758498	3.01134e-05	6.07236e-05	189	166	195	151	75	157
CAC99918	pyrR	uncharacterized	144.796	199.373	-0.461448	0.0698321	0.0930037	700	552	603	1144	689	1176
CAC98982	lmo0904	uncharacterized	287.249	206.529	0.475957	0.00090769	0.0015574	1353	1142	1185	1265	641	1211
CAC99689	lmo1611	uncharacterized	370.146	368.068	0.00812211	0.283527	0.333147	1365	1460	1917	2410	1660	1485
CAC99688	lmo1610	uncharacterized	47.068	52.808	-0.16601	0.707151	0.746592	189	178	236	343	236	218
EBG00000016607	comK	uncharacterized	37.78	23.919	0.659466	5.88489e-06	1.26958e-05	189	144	151	156	95	110
CAC99684	lmo1606	uncharacterized	215.281	568.633	-1.40128	1.49868e-36	1.49562e-35	853	877	1028	3933	2411	2238
CAC99687	lmo1609	uncharacterized	163.92	136.294	0.26627	0.0152694	0.0226151	623	638	839	935	660	462
CAC99686	lmo1608	uncharacterized	359.608	308.501	0.22115	0.0204329	0.0297815	1345	1431	1831	2004	1515	1137
CAC99681	lmo1603	uncharacterized	208.802	734.347	-1.81433	2.86237e-38	2.98868e-37	1020	831	824	4701	2817	3565
CAC99680	lmo1602	uncharacterized	358.437	427.635	-0.25466	0.125197	0.159484	1503	1412	1677	2656	1783	2015
CAC99683	murC	uncharacterized	959.241	1043.64	-0.121663	0.972118	0.975909	4105	3667	4517	6630	4093	5028
CAC99682	lmo1604	uncharacterized	662.781	1172.32	-0.82276	0.000706834	0.00122496	3415	2562	2514	7383	3598	6712
CAC98251	lmo0036	uncharacterized	5.698	18.287	-1.68229	8.0628e-07	1.88047e-06	23	25	25	105	87	84
CAC98250	lmo0035	uncharacterized	15.143	17.824	-0.23517	0.562288	0.608989	70	51	73	104	63	102
CAC99461	lmo1383	uncharacterized	1451.08	512.91	1.50035	9.59615e-70	2.5365e-68	5425	5555	7610	3305	2151	2285
CAC99460	lmo1382	uncharacterized	581.68	211.233	1.46139	1.01801e-76	2.92828e-75	2185	2320	2947	1352	874	962
CAC99463	lmo1385	uncharacterized	69.549	124.235	-0.83697	1.90115e-06	4.29736e-06	335	262	294	818	443	614
CAC99462	lmo1384	uncharacterized	1503.22	1070.28	0.490069	2.33296e-07	5.62903e-07	6186	5798	7274	6470	3932	5751
CAC99465	lmo1387	uncharacterized	362.809	241.779	0.585521	4.94772e-05	9.7755e-05	1709	1327	1612	1510	751	1388
CAC99464	lmo1386	uncharacterized	309.261	441.218	-0.512667	0.000326548	0.000585631	1221	1225	1516	3150	1795	1714
CAC99467	lmo1389	uncharacterized	63.46	1646.86	-4.69773	5.85191e-138	3.36657e-136	279	247	287	10174	8553	6128
CAC99466	tcsA	CD4+ T cell-stimulating antigen%2C lipoprotein	619.225	6154.12	-3.31302	9.99859e-132	5.33379e-130	2989	2478	2466	37604	27518	27758
CAC99469	lmo1391	uncharacterized	135.585	2057.67	-3.92374	2.1221e-86	7.15659e-85	700	540	497	10917	8943	11195
CAC99468	lmo1390	uncharacterized	83.287	1828.55	-4.45646	1.17477e-127	5.842e-126	422	326	319	10029	9048	8520
CAC98259	rpsF	ribosomal protein S6	850.508	1726.77	-1.02168	2.99043e-19	1.49471e-18	3821	3474	3601	11293	7477	7291
CAC98258	lmo0043	uncharacterized	49.956	24.118	1.05055	1.19356e-08	3.19517e-08	212	195	233	147	74	143
CAC99869	lmo1791	uncharacterized	158.69	138.083	0.200676	0.00202739	0.00335876	638	591	804	977	476	631
CAC99868	lmo1790	uncharacterized	24.744	19.348	0.354894	0.00877124	0.0135091	117	85	115	122	73	97
CAC99865	rplS	ribosomal protein L19	2559.56	3816.77	-0.576456	0.0118694	0.0178864	12721	10402	9668	24373	12836	20395
CAC99864	inlC	internalin C	76.027	34.322	1.14738	3.44759e-11	1.11279e-10	356	290	328	187	126	205
CAC99867	lmo1789	uncharacterized	20.919	19.745	0.0833265	0.262074	0.311498	97	76	95	118	83	97
CAC99866	lmo1788	uncharacterized	13.504	10.535	0.358196	0.0225875	0.0326301	61	47	65	68	37	54
CAC99861	rplT	ribosomal protein L20	306.139	1574.84	-2.36295	2.98943e-130	1.56625e-128	1369	1158	1395	10959	6251	6558
CAC99860	lmo1782	uncharacterized	534.065	217.793	1.29406	6.8057e-23	4.00159e-22	2440	1957	2445	1329	754	1204
CAC99863	infC	translation initiation factor IF-3	493.242	2473.24	-2.32604	1.35352e-54	2.36674e-53	2039	2048	2232	17974	10733	8620
CAC99862	rpmI	ribosomal protein L35	173.833	848.577	-2.28734	2.81945e-85	9.4003e-84	739	720	768	5983	3539	3285
CAC99049	dltD	DltD protein for D-alanine esterification of lipoteichoic acid and wall teichoic acid	200.372	1794.75	-3.16303	1.18523e-114	5.19024e-113	953	754	860	12300	7764	7023
CAC99048	lmo0970	uncharacterized	375.141	723.812	-0.948182	1.2412e-12	4.38758e-12	1769	1412	1625	4494	2884	3546
CAC99047	lmo0969	uncharacterized	105.065	204.143	-0.958298	2.81592e-05	5.69394e-05	375	412	559	1366	1066	649
CAC99046	lmo0968	uncharacterized	126.686	184.2	-0.540016	0.0416729	0.0577554	439	491	693	1223	988	569
CAC99045	lmo0967	uncharacterized	167.276	178.303	-0.0921005	0.856416	0.879498	597	647	899	1225	824	642
CAC99044	lmo0966	uncharacterized	64.787	55.326	0.227747	0.0550364	0.0746196	235	242	353	400	254	181
CAC99043	lmo0965	uncharacterized	62.914	54.531	0.206304	0.162866	0.202736	185	251	370	407	252	164
CAC99042	lmo0964	uncharacterized	4574.21	1128.39	2.01926	3.68846e-84	1.20244e-82	18842	17593	22166	7093	4031	5906
CAC99041	lmo0963	uncharacterized	895.781	804.25	0.155502	6.52282e-05	0.000126927	3946	3444	4086	5224	3343	3571
CAC99040	lemA	Listeria epitope LemA	509.087	503.368	0.0162987	0.0409371	0.0567893	2143	1995	2384	3318	2134	2145
CAC98310	lmo0095	uncharacterized	140.424	42.604	1.72073	1.9908e-17	9.04179e-17	641	527	631	256	119	268
CAC98311	lmo0096	uncharacterized	313.086	2193.9	-2.80886	1.88709e-61	4.0414e-60	1175	1366	1470	12834	11470	8807
CAC98312	lmo0097	uncharacterized	233.858	1774.81	-2.92396	1.14261e-54	2.03177e-53	952	1022	1022	8928	9402	8456
CAC98313	lmo0098	uncharacterized	813.743	2539.77	-1.64205	1.0481e-15	4.37429e-15	3873	3232	3320	12072	11963	14296
CAC98314	lmo0099	uncharacterized	574.265	572.344	0.00483411	0.524987	0.575173	2486	2259	2612	3070	2471	3097
CAC98315	lmo0100	uncharacterized	351.724	144.908	1.27931	8.64187e-12	2.88128e-11	1700	1293	1513	912	405	870
CAC98316	lmo0101	uncharacterized	296.46	100.978	1.5538	1.14715e-18	5.58167e-18	1278	1088	1432	640	286	598
CAC98317	lmo0102	uncharacterized	144.405	6.56	4.46028	3.09735e-141	1.89326e-139	598	565	687	37	26	36
CAC98318	lmo0103	uncharacterized	315.038	19.348	4.02527	1.43327e-236	2.21327e-234	1327	1237	1472	127	68	97
CAC98319	lmo0104	uncharacterized	655.912	513.837	0.352191	0.0113517	0.0172301	3098	2388	2917	3222	1505	3028
CAC99267	lmo1189	uncharacterized	194.83	162.334	0.263251	0.0198065	0.0289692	846	710	940	1124	455	871
CAC99266	lmo1188	uncharacterized	271.794	758.2	-1.48006	8.08032e-26	5.37588e-25	1191	1043	1248	4393	2960	4090
CAC99265	lmo1187	uncharacterized	6.401	4.439	0.528063	0.0470796	0.0646684	32	18	32	25	14	28
CAC99264	lmo1186	uncharacterized	11.787	5.698	1.04867	5.17545e-05	0.000101911	56	45	50	29	30	27
CAC99263	lmo1185	uncharacterized	0.859	1.458	-0.763261	0.313173	0.362894	5	4	2	8	8	6
CAC99262	lmo1184	uncharacterized	0.546	0.729	-0.417018	0.676761	0.719165	4	2	1	2	6	3
CAC99261	lmo1183	uncharacterized	0.937	0.994	-0.0851968	0.954723	0.960946	2	7	3	2	8	5
CAC99260	lmo1182	uncharacterized	1.249	0.861	0.536688	0.303256	0.352796	5	3	8	7	5	1
CAC99447	lmo1369	uncharacterized	58.152	67.849	-0.222499	0.671801	0.71493	178	228	339	497	300	227
CAC99269	cbiA	uncharacterized	1.093	5.765	-2.39903	1.15714e-06	2.65031e-06	6	3	5	33	31	23
CAC99268	lmo1190	uncharacterized	14.284	22.661	-0.665811	0.0250615	0.0360444	72	50	61	120	85	137
CAD00022	lmo1944	uncharacterized	99.054	103.629	-0.0651406	0.696483	0.737453	438	370	461	705	258	601
CAD00023	lmo1945	uncharacterized	221.213	74.342	1.57319	2.28058e-11	7.41e-11	1091	801	942	396	220	506
CAD00020	recS	uncharacterized	49.41	54.067	-0.129945	0.967301	0.972272	202	195	236	387	248	181
CAD00021	lmo1943	uncharacterized	57.918	57.579	0.00846905	0.297722	0.347184	271	210	261	385	240	244
CAD00026	resD	uncharacterized	801.488	599.775	0.41826	7.24538e-09	1.97565e-08	3589	2988	3691	3740	2401	2911
CAC98799	lmo0721	putative fibronectin-binding protein	1844.72	667.293	1.46701	1.93732e-30	1.55729e-29	8211	7097	8325	4255	2184	3632
CAD00024	lmo1946	uncharacterized	116.929	169.755	-0.537821	0.000478638	0.000842426	529	435	534	1122	602	838
CAD00025	resE	uncharacterized	164.7	284.317	-0.78766	3.56539e-08	9.13612e-08	690	625	795	1866	1328	1097
CAC98794	lmo0716	uncharacterized	1.639	3.843	-1.22942	0.0189381	0.0277684	5	11	5	29	15	14
CAC98795	lmo0717	uncharacterized	1.171	1.789	-0.611412	0.354417	0.40493	7	3	5	10	9	8
CAD00028	lmo1950	uncharacterized	12.567	33.925	-1.43271	1.31319e-07	3.25139e-07	47	55	59	256	157	99
CAD00029	lmo1951	uncharacterized	13.114	20.341	-0.633283	0.0499727	0.0682588	62	41	65	148	100	59
CAC98790	lmo0712	uncharacterized	0.468	1.656	-1.82312	0.0211214	0.0306935	2	1	3	14	7	4
CAC98791	lmo0713	uncharacterized	3.825	4.969	-0.377496	0.666001	0.709273	20	14	15	46	18	11
CAC98792	lmo0714	uncharacterized	1.951	4.108	-1.07422	0.0460764	0.0634389	10	6	9	37	12	13
CAC98793	lmo0715	uncharacterized	0.703	1.59	-1.17743	0.10968	0.141017	3	3	3	13	6	5
CAD01007	lmo2794	uncharacterized	360.233	278.287	0.372357	0.000158367	0.000294454	1338	1383	1894	2014	1187	999
CAD01006	lmo2793	uncharacterized	86.331	55.061	0.648848	2.61958e-12	9.03154e-12	342	337	427	381	211	239
CAD01005	lmo2792	uncharacterized	2717.24	1278	1.08825	6.13125e-13	2.19916e-12	12398	10193	12220	7438	4409	7441
CAD01004	parA	Partition protein%2C ParA homolog	625.236	467.787	0.418549	0.000183801	0.000340021	2095	2421	3494	3064	2057	1939
CAD01003	parB	Partition protein ParB homolg	594.403	398.083	0.578372	4.33821e-05	8.60603e-05	1923	2379	3313	2697	1838	1473
CAD01002	lmo2789	uncharacterized	96.088	62.813	0.613293	2.02574e-06	4.56844e-06	335	398	498	431	286	231
CAD01001	bvrA	transcription antiterminator	1092.64	1478.57	-0.436379	0.129297	0.164021	5207	4316	4475	8547	5356	8412
CAD01000	bvrB	beta-glucoside-specific phosphotransferase enzyme II ABC component	1.717	3.379	-0.976706	0.0813742	0.107016	3	8	11	24	18	9
CAC98404	lmo0189	uncharacterized	1205.9	539.148	1.16136	5.07414e-21	2.76207e-20	5197	4563	5689	3531	1732	2874
CAC98405	lmo0190	uncharacterized	573.172	351.304	0.706248	1.36033e-25	8.93434e-25	2199	2297	2847	2208	1480	1614
CAC98406	lmo0191	uncharacterized	703.605	631.38	0.156257	0.0128248	0.0192667	3064	2643	3307	3894	2352	3283
CAC98407	lmo0192	uncharacterized	349.305	407.094	-0.220875	0.426983	0.478887	1538	1306	1631	2581	1451	2112
CAC98400	lmo0185	uncharacterized	141.986	108.134	0.392928	0.00292249	0.00477427	451	558	810	826	417	389
CAC98401	lmo0186	uncharacterized	552.721	585.463	-0.0830266	0.526009	0.576077	2446	2219	2416	3951	2179	2706
CAD01009	lmo2796	uncharacterized	248.065	113.236	1.13139	8.68529e-18	4.00671e-17	1101	983	1094	643	531	535
CAD01008	lmo2795	uncharacterized	525.947	176.381	1.57622	1.68501e-35	1.61562e-34	2325	1981	2432	990	701	971
CAC98224	lmo0009	uncharacterized	340.328	118.736	1.51917	2.96145e-39	3.30376e-38	1480	1273	1607	712	441	639
CAC98225	lmo0010	uncharacterized	166.808	97.135	0.780125	4.73283e-14	1.81755e-13	639	649	849	604	411	451
CAC99319	lmo1241	uncharacterized	23.105	10.734	1.10602	2.77837e-08	7.20755e-08	81	99	116	61	45	56
CAC99318	lmo1240	uncharacterized	53.625	74.674	-0.4777	0.000924651	0.00158558	240	204	243	492	297	338
CAC98220	RecF	RecF protein	337.128	380.922	-0.176199	0.82708	0.853854	1028	1365	1926	2801	1597	1351
CAC98221	gyrB	DNA gyrase subunit B	996.474	1169.2	-0.230621	0.452723	0.503903	3276	3937	5553	7791	5515	4340
CAC98222	gyrA	DNA gyrase subunit A	1953.69	2308.46	-0.240731	0.476707	0.527199	6180	7923	10926	15482	11281	8077
CAC98223	lmo0008	uncharacterized	741.619	230.912	1.68334	1.25501e-90	4.54594e-89	2791	3034	3676	1447	985	1053
CAC99313	lmo1235	uncharacterized	69.08	99.852	-0.531523	0.0151781	0.0225019	293	264	328	735	443	329
CAC99312	uvrC	uncharacterized	451.559	272.258	0.72994	1.01968e-08	2.74977e-08	1537	1779	2469	2066	1040	1003
CAC99311	trxA	thioredoxin	4318.73	1311.33	1.71958	3.89172e-30	3.11126e-29	19203	17181	18944	8017	4236	7538
CAC99310	lmo1232	uncharacterized	173.833	158.359	0.134503	0.189511	0.232646	550	699	978	1203	702	485
CAC98228	qoxA	AA3-600 quinol oxidase subunit II	65.021	489.852	-2.91337	2.79662e-77	8.20529e-76	243	257	333	3380	2148	1865
CAC98229	qoxB	AA3-600 quinol oxidase subunit I	345.636	2701.57	-2.96647	7.9908e-136	4.42359e-134	1506	1332	1590	15934	12953	11886
CAC99315	racE	uncharacterized	113.963	142.987	-0.327318	0.0211009	0.0306789	486	457	517	950	582	626
CAC99314	lmo1236	uncharacterized	249.158	143.98	0.791192	8.75951e-09	2.37308e-08	1182	920	1090	898	477	798
CAD00286	lmo2208	uncharacterized	623.753	333.878	0.901654	5.50039e-11	1.75415e-10	2697	2364	2930	1910	1239	1890
CAD00287	lmo2209	uncharacterized	552.253	186.254	1.56806	1.3619e-31	1.15153e-30	2211	2149	2715	1086	797	928
CAD00284	clpB	uncharacterized	1490.65	710.295	1.06945	3.9529e-07	9.40617e-07	4526	5630	8941	4977	3553	2190
CAD00285	lmo2207	uncharacterized	272.262	435.254	-0.676862	0.00191605	0.00318329	1342	991	1155	2690	1407	2472
CAD00282	lmo2204	uncharacterized	463.58	404.179	0.197824	0.0646127	0.0864448	1876	1780	2283	2724	1098	2278
CAD00283	lmo2205	uncharacterized	822.876	308.435	1.41571	6.53941e-41	7.73654e-40	3061	3076	4405	1962	1388	1305
CAD00280	lmo2202	uncharacterized	760.43	489.52	0.635448	3.86141e-14	1.49267e-13	3486	2940	3316	3093	1954	2341
CAD00281	lmo2203	uncharacterized	35.594	17.492	1.02494	2.42401e-06	5.4249e-06	122	136	198	120	92	52
CAD00288	lmo2210	uncharacterized	795.556	94.816	3.06876	1.54996e-43	1.98585e-42	3929	3020	3243	669	255	507
CAD00289	hemH	uncharacterized	711.02	390.662	0.863969	1.95453e-27	1.41246e-26	3098	2721	3290	2800	1517	1579
CAD00736	lmo0209	uncharacterized	200.528	98.659	1.02328	2.0678e-16	8.98802e-16	692	816	1061	715	337	437
CAD00737	ldh	uncharacterized	3216.65	2381.74	0.433542	5.60871e-08	1.42107e-07	14821	12120	14268	15309	9319	11318
CAD00734	lmo0207	uncharacterized	17.485	12.125	0.528133	0.011795	0.0177925	82	66	76	67	44	72
CAD00735	lmo0208	uncharacterized	654.819	318.572	1.03948	6.21713e-11	1.97201e-10	3060	2480	2849	1968	984	1856
CAD00732	plcB	phospholipase C	16.86	20.01	-0.247117	0.533553	0.582816	82	68	66	124	77	101
CAD00733	lmo0206	uncharacterized	7.415	5.234	0.502533	0.0279566	0.0398953	30	37	28	35	18	26
CAD00730	mpl	Zinc metalloproteinase precursor	7.025	17.691	-1.33245	8.59217e-08	2.15281e-07	32	28	30	111	70	86
CAD00731	actA	actin-assembly inducing protein precursor	10.694	13.318	-0.316576	0.457942	0.508747	58	39	40	91	53	57
CAC98659	lmo0580	uncharacterized	415.419	143.318	1.53535	1.2893e-46	1.7928e-45	1797	1566	1959	878	534	751
CAD00738	ctc	uncharacterized	4097.13	1896.59	1.1112	1.66312e-17	7.61249e-17	17871	15821	18797	10896	6973	10755
CAC98658	lmo0579	uncharacterized	185.853	55.79	1.73608	5.51531e-35	5.15347e-34	864	673	844	345	191	306
CAD00518	lmo2440	uncharacterized	7.025	18.155	-1.3698	1.4272e-07	3.50703e-07	27	35	28	127	72	75
CAD00519	lmo2441	uncharacterized	23.339	51.814	-1.1506	2.701e-08	7.01926e-08	96	86	117	361	243	178
CAD00516	lmo2438	uncharacterized	37.077	49.827	-0.426403	0.0336343	0.0473982	153	145	177	337	172	243
CAD00517	lmo2439	uncharacterized	71.656	66.723	0.102903	0.181935	0.224567	311	258	349	461	189	357
CAD00514	lmo2436	uncharacterized	121.535	195.795	-0.687972	0.00538537	0.00849499	568	419	570	1115	635	1205
CAD00515	lmo2437	uncharacterized	530.163	114.628	2.20948	1.24262e-33	1.10816e-32	2291	2079	2422	654	355	721
CAD00512	lmo2434	uncharacterized	10.928	8.68	0.332262	0.0457289	0.0630195	39	46	55	61	35	35
CAD00513	lmo2435	uncharacterized	7.025	5.234	0.424584	0.0972943	0.126087	30	27	33	27	14	38
CAD00510	lmo2432	uncharacterized	589.33	58.308	3.33731	1.54865e-62	3.44223e-61	2294	2309	2947	423	138	319
CAD00511	lmo2433	uncharacterized	55.733	376.218	-2.75497	1.55332e-40	1.78723e-39	235	268	211	2376	1199	2103
CAD00181	pta	uncharacterized	1555.75	1575.63	-0.0183213	0.47653	0.527199	7082	5974	6875	9320	6038	8422
CAC98657	lmo0578	putative conserved membrane protein	143.781	139.475	0.0438665	0.314563	0.364217	691	514	637	822	519	764
CAC98656	lmo0577	uncharacterized	141.673	107.737	0.395051	0.000658718	0.00114427	651	530	634	667	362	597
CAD00358	lmo2280	protein gp23 [Bacteriophage A118]	0.937	0.663	0.49904	0.401217	0.452584	1	6	5	5	3	2
CAD00359	lmo2281	protein gp22 [Bacteriophage A118]	0.312	0.066	2.24101	0.22334	0.270665	0	1	3	1	0	0
CAD00608	atpG	uncharacterized	740.37	1509.64	-1.02789	1.61035e-06	3.65128e-06	2691	2965	3829	10478	7582	4724
CAD00609	atpA	uncharacterized	1501.97	3013.65	-1.00466	1.35336e-07	3.3452e-07	5958	6194	7090	20019	15336	10128
CAD00602	lmo2524	uncharacterized	134.336	227.665	-0.761067	4.93792e-13	1.78202e-12	551	553	617	1574	875	987
CAD00351	lmo2273	protein gp30 [Bacteriophage A118]	27.944	82.89	-1.56866	2.21291e-27	1.59134e-26	126	107	125	535	364	352
CAD00600	lmo2522	uncharacterized	105.611	42.339	1.3187	1.04595e-13	3.92432e-13	565	422	366	276	166	197
CAD00353	lmo2275	Portein gp28 [Bacteriophage A118]	23.807	77.788	-1.70816	5.98072e-27	4.20801e-26	102	95	108	493	349	332
CAD00606	atpC	uncharacterized	590.501	896.151	-0.601802	0.000304567	0.000549232	2345	2340	2880	6028	4251	3246
CAD00355	lmo2277	uncharacterized	53.391	62.548	-0.228367	0.642399	0.687878	260	214	210	374	195	375
CAD00604	murA	UDP-N-acetylglucosamine 1-carboxyvinyltransferase	2838.23	1892.88	0.584405	3.01815e-06	6.69838e-06	13232	10980	12149	10915	7261	10392
CAD00605	lmo2527	uncharacterized	83.521	27.895	1.58213	1.81735e-33	1.61091e-32	361	336	373	180	94	147
CAC98937	lmo0859	uncharacterized	4.371	51.483	-3.55806	7.35355e-17	3.25911e-16	11	20	25	314	251	212
CAC99521	lmo1443	uncharacterized	73.373	34.057	1.1073	1.63063e-10	5.01497e-10	367	235	338	233	106	175
CAC99458	lmo1380	uncharacterized	404.335	307.375	0.395551	7.98246e-08	2.00175e-07	1666	1525	1989	1903	1173	1563
CAC98308	lmo0093	uncharacterized	3.747	3.379	0.14914	0.442326	0.494582	22	16	10	25	10	16
CAC98453	lmo0374	uncharacterized	3.122	10.866	-1.79928	1.07411e-06	2.46785e-06	7	12	21	57	49	58
CAC98452	lmo0373	uncharacterized	10.616	34.19	-1.68733	1.20249e-12	4.25586e-12	33	50	53	206	149	161
CAC98983	lmo0905	uncharacterized	78.681	39.755	0.984879	1.40526e-12	4.94962e-12	278	311	419	248	179	173
CAC98599	lmo0520	uncharacterized	42.931	20.209	1.08702	1.78551e-13	6.59785e-13	185	162	203	123	96	86
CAC98457	lmo0378	uncharacterized	2.108	4.704	-1.15801	0.00992911	0.015165	9	4	14	27	22	22
CAC98456	lmo0377	uncharacterized	142.298	50.092	1.50626	2.28008e-25	1.48992e-24	648	515	660	293	188	275
CAC98987	lmo0909	uncharacterized	15.611	26.702	-0.774385	0.00111099	0.00188746	51	67	82	160	133	110
CAC98986	lmo0908	uncharacterized	314.804	327.054	-0.055075	0.791625	0.821904	1628	1133	1272	1845	1044	2047
CAC98592	lmo0513	uncharacterized	637.959	281.004	1.18287	3.99031e-16	1.70914e-15	2880	2446	2847	1685	932	1624
CAC99103	lmo1025	uncharacterized	41.058	98.726	-1.26577	1.67863e-06	3.80317e-06	232	137	157	564	324	602
CAC98459	lmo0380	uncharacterized	3.747	4.969	-0.40722	0.451865	0.503331	23	12	13	27	16	32
CAC99101	lmo1023	uncharacterized	125.359	136.096	-0.118559	0.951813	0.958346	505	484	617	915	586	553
CAC99454	lmo1376	uncharacterized	1961.26	2295.41	-0.226969	0.188504	0.231702	8747	7731	8648	14476	9874	10293
CAC99455	lisR	two-component response regulator	630.544	408.486	0.62631	1.59847e-12	5.59657e-12	2460	2535	3083	2496	1902	1767
CAC99104	lmo1026	uncharacterized	899.996	337.059	1.41692	8.33726e-37	8.34864e-36	4009	3373	4148	2258	1151	1678
CAC99457	lmo1379	uncharacterized	1088.35	702.145	0.632298	3.37441e-17	1.51153e-16	4493	4075	5375	4327	2761	3509
CAC98649	hisJ	uncharacterized	34.657	44.46	-0.359361	0.07618	0.100681	149	136	159	285	181	205
CAC99670	lmo1592	uncharacterized	109.904	303.068	-1.4634	1.86132e-34	1.72274e-33	485	434	489	2014	1348	1212
CAC99671	lmo1593	uncharacterized	54.718	129.072	-1.23809	1.48078e-13	5.49951e-13	221	227	253	821	645	482
CAC99672	lmo1594	uncharacterized	542.652	1057.36	-0.962366	9.34585e-31	7.70245e-30	2266	2134	2552	7040	4501	4417
CAC99673	lmo1595	uncharacterized	225.428	101.111	1.15673	1.01423e-24	6.46905e-24	794	921	1173	668	397	461
CAC99674	rpsD	ribosomal protein S4	3504.91	6488	-0.888396	3.51671e-09	9.8267e-09	16452	13916	14534	39779	24921	33219
CAC99675	lmo1597	uncharacterized	159.392	426.839	-1.42111	1.75581e-13	6.49626e-13	864	539	639	2596	1615	2231
CAC99676	tyrS	tyrosyl-tRNA synthetase	139.019	134.108	0.0518868	0.122683	0.156569	551	560	670	923	599	502
CAC99677	ccpA	catabolite control protein A	1795.46	1325.71	0.437596	8.4079e-06	1.78372e-05	8254	6853	7895	7960	5321	6727
CAC99678	aroA	3-deoxy-D-arabino-heptulosonate 7-phosphate synthase	767.456	1060.94	-0.467183	0.00847022	0.0130592	3582	2884	3366	6128	4104	5780
EBG00000016673	transfert RNA-Met	uncharacterized	48.708	138.547	-1.50814	8.76168e-07	2.03055e-06	185	268	171	936	339	816
EBG00000016670	transfert RNA-Gly	uncharacterized	100.85	156.305	-0.632153	0.282866	0.332504	297	671	324	1088	413	858
EBG00000016671	rRNA-23s	uncharacterized	86.643	144.245	-0.735366	0.259258	0.308586	307	437	366	917	411	849
EBG00000016676	rRNA-16s	uncharacterized	35.126	28.823	0.285319	1	1	138	205	107	165	87	183
EBG00000016677	transfert RNA-Glu	uncharacterized	104.987	195.199	-0.894735	0.00222448	0.00366871	500	458	387	1140	561	1245
EBG00000016674	transfert RNA-Gln	uncharacterized	27.632	80.306	-1.53917	3.27234e-06	7.24606e-06	117	157	80	588	205	419
EBG00000016675	transfert RNA-Ser	uncharacterized	52.688	113.303	-1.10464	0.00137457	0.00231781	218	310	147	772	315	623
CAC99414	lmo1336	uncharacterized	21.856	91.305	-2.06266	1.70325e-29	1.32908e-28	106	88	86	566	326	486
CAC99415	lmo1337	uncharacterized	630.31	596.197	0.0802724	0.0452745	0.062452	2715	2443	2917	3693	2284	3021
CAC99416	lmo1338	uncharacterized	22.558	23.721	-0.0725257	0.705745	0.745654	79	98	112	175	98	85
CAC99417	lmo1339	uncharacterized	243.694	227.003	0.102359	0.14591	0.183419	984	994	1144	1393	1151	882
CAC99410	lmo1332	uncharacterized	884.151	429.424	1.04189	3.47438e-45	4.71936e-44	3581	3336	4410	2846	1625	2010
CAC99411	lmo1333	uncharacterized	725.539	752.899	-0.0534032	0.656442	0.700874	3487	2856	2952	4526	2726	4111
CAC99412	lmo1334	uncharacterized	686.511	653.312	0.0715107	0.231544	0.278764	3338	2648	2809	3921	2299	3640
CAC99413	rpmG	ribosomal protein L33	290.138	538.949	-0.893409	8.60677e-07	2.00256e-06	1303	1187	1227	3703	1653	2778
CAC99418	lmo1340	uncharacterized	212.939	172.339	0.305191	0.000277538	0.000502963	888	906	934	1009	716	876
CAC99419	lmo1341	uncharacterized	0.468	0.596	-0.348804	0.768725	0.801506	2	1	3	2	2	5
CAC99784	lmo1706	uncharacterized	267.345	151.932	0.815277	1.00565e-11	3.34532e-11	1305	979	1141	936	580	777
EBG00000016707	transfert RNA-Ile	uncharacterized	23.963	63.807	-1.41291	0.00066666	0.0011567	90	151	66	419	138	406
EBG00000016704	transfert RNA-Leu	uncharacterized	114.588	250.922	-1.13078	0.000813323	0.00139958	417	700	351	1653	703	1431
EBG00000016705	transfert RNA-Ala	uncharacterized	10.772	32.069	-1.57389	1.95818e-08	5.1206e-08	38	59	41	224	89	171
CAC99780	lmo1702	uncharacterized	122.471	172.472	-0.493922	0.000307002	0.000553283	553	465	551	1109	675	819
CAC99781	lmo1703	uncharacterized	301.378	402.456	-0.417257	0.0391474	0.054487	1032	1317	1512	2747	1812	1515
EBG00000016700	transfert RNA-Lys	uncharacterized	13.894	34.123	-1.29628	3.73018e-05	7.45528e-05	71	71	36	219	107	189
EBG00000016701	rRNA-23s	uncharacterized	66.817	101.045	-0.596711	0.474102	0.525507	223	343	290	816	341	368
CAC99788	lmo1710	uncharacterized	464.751	390.927	0.249559	0.0729618	0.0966892	2390	1696	1868	2362	1173	2365
CAC99789	lmo1711	uncharacterized	1149	519.536	1.14508	6.39109e-78	1.91341e-76	4739	4601	5380	3381	1983	2477
EBG00000016708	transfert RNA-Ser	uncharacterized	12.177	21.733	-0.835729	0.0132853	0.0198772	43	70	43	164	64	100
EBG00000016709	rRNA-23s	uncharacterized	71.344	99.653	-0.482121	0.624171	0.670076	225	362	327	832	308	364
CAC99890	lmo1812	uncharacterized	156.894	177.375	-0.177013	0.704757	0.745406	566	660	784	1162	903	612
CAC99891	lmo1813	uncharacterized	397.466	596.992	-0.58688	9.27578e-08	2.31816e-07	1654	1618	1820	3850	2681	2479
CAC99892	lmo1814	uncharacterized	562.79	1163.51	-1.04781	5.62427e-07	1.32224e-06	2011	2305	2894	7494	6181	3885
CAC99893	lmo1815	uncharacterized	135.038	245.754	-0.863849	5.21522e-09	1.43946e-08	512	548	670	1569	1170	970
CAC99894	rpmB	ribosomal protein L28	666.684	1708.95	-1.35803	1.85814e-13	6.84897e-13	3129	2656	2756	11467	5257	9068
CAC99895	lmo1817	uncharacterized	26.774	49.694	-0.892239	1.30494e-05	2.72893e-05	109	104	130	368	211	171
CAC99896	lmo1818	uncharacterized	97.493	217.329	-1.15651	6.42859e-28	4.73906e-27	429	375	445	1487	887	906
CAC99897	lmo1819	uncharacterized	127.623	244.694	-0.93909	2.5582e-07	6.15731e-07	512	529	594	1712	1153	828
CAC99898	lmo1820	uncharacterized	335.176	424.852	-0.342042	0.36687	0.417531	1033	1380	1881	3177	1999	1236
CAC99899	lmo1821	uncharacterized	90.858	105.219	-0.21171	0.678023	0.720246	259	386	519	730	526	332
CAC98858	lmo0780	uncharacterized	0.468	0.53	-0.179484	0.974746	0.977411	1	4	1	4	4	0
CAC99451	lmo1373	uncharacterized	250.25	304.393	-0.282565	0.306042	0.355193	838	1056	1312	2098	1381	1115
CAC99072	lmo0994	uncharacterized	29.037	16.432	0.821384	8.40829e-05	0.000161664	126	115	131	85	55	108
CAC99073	lmo0995	uncharacterized	20.217	11.86	0.769465	2.7254e-05	5.5185e-05	83	73	103	70	43	66
CAC99070	lmo0992	uncharacterized	147.606	98.659	0.581229	3.62863e-08	9.29005e-08	622	573	696	655	467	367
CAC99071	lmo0993	uncharacterized	244.708	192.217	0.348325	1.72658e-07	4.21095e-07	1088	926	1121	1229	840	832
CAC99076	lmo0998	uncharacterized	470.605	403.251	0.222839	0.0941148	0.122237	2360	1711	1958	2468	1182	2436
CAC99077	lmo0999	uncharacterized	772.607	325	1.2493	2.97404e-18	1.40739e-17	3711	2812	3375	1990	1107	1808
CAC99074	lmo0996	uncharacterized	14.206	9.674	0.554316	0.0015418	0.00258494	61	64	57	70	38	38
CAC99075	clpE	ATP-dependent protease	3473.06	625.02	2.47423	5.81583e-47	8.28332e-46	10580	13470	20444	4427	2625	2381
CAC99078	lmo1000	uncharacterized	103.738	38.96	1.41288	2.0102e-26	1.37481e-25	431	406	492	236	151	201
CAC99079	lmo1001	uncharacterized	495.583	102.502	2.27347	1.46107e-39	1.64876e-38	2165	1889	2295	650	292	605
CAC98303	lmo0088	uncharacterized	0.312	0.729	-1.22437	0.276387	0.326063	0	1	3	5	6	0
CAC98302	lmo0087	uncharacterized	3.825	3.976	-0.055858	0.903524	0.918246	12	13	24	24	20	16
CAC98301	lmo0086	uncharacterized	10.46	7.62	0.45702	0.0310573	0.0440204	40	37	57	45	40	30
CAC99259	lmo1181	uncharacterized	2.264	1.723	0.393951	0.270997	0.320866	10	6	13	13	6	7
CAC98307	lmo0092	uncharacterized	4.84	4.307	0.168324	0.360805	0.411469	25	20	17	31	19	15
CAC98306	lmo0091	uncharacterized	2.498	2.253	0.148926	0.683216	0.724975	11	10	11	8	15	11
CAC98305	lmo0090	uncharacterized	3.981	4.373	-0.135492	0.927208	0.937368	12	13	26	28	24	14
CAC98304	lmo0089	uncharacterized	2.108	1.59	0.406848	0.276706	0.326308	8	8	11	10	8	6
CAC99520	lmo1442	uncharacterized	137.146	61.488	1.15734	1.632e-19	8.25568e-19	650	493	614	367	236	325
CAC99253	eutB	uncharacterized	2.42	1.391	0.798885	0.0716275	0.095222	7	10	14	16	1	4
CAC99250	lmo1172	uncharacterized	10.382	23.522	-1.17993	1.20404e-06	2.75344e-06	46	44	43	157	112	86
CAC99523	zurR	transcriptional regulator ZurR (ferric uptake regulation)	375.063	141.264	1.40874	7.0365e-32	6.00148e-31	1579	1432	1794	892	471	769
CAC99524	zurM	metal (zinc) transport protein (ABC transporter%2Cpermease protein)	574.187	154.847	1.89068	3.97566e-71	1.07015e-69	2266	2187	2903	916	628	793
CAC99525	zurA	metal (zinc) transport protein(ABC transporter%2CATP-binding protein)	660.283	162.533	2.02235	2.67581e-123	1.28702e-121	2619	2622	3218	1043	614	796
CAC99254	eutC	uncharacterized	2.108	1.325	0.669883	0.126068	0.160401	6	12	9	8	7	5
CAC99527	lmo1449	uncharacterized	193.737	374.959	-0.952633	1.81784e-10	5.56736e-10	752	814	916	2508	1728	1423
CAC99098	lmo1020	uncharacterized	71.5	128.94	-0.850685	1.38665e-08	3.67188e-08	294	294	328	872	584	490
CAC99099	lmo1021	uncharacterized	209.193	215.938	-0.0457826	0.572678	0.619099	791	841	1048	1483	996	780
CAC99090	lmo1012	uncharacterized	644.282	696.248	-0.111909	0.925916	0.936685	2850	2472	2932	4468	3003	3037
CAC99091	lmo1013	uncharacterized	1012.94	835.656	0.277573	0.0088458	0.0136168	4951	3851	4175	5206	2886	4520
CAC99092	gbuA	uncharacterized	130.979	165.978	-0.341657	0.311684	0.361313	525	527	626	1270	724	511
CAC99093	gbuB	uncharacterized	152.757	235.683	-0.625609	0.00373566	0.00605214	737	609	611	1719	1025	813
CAC99094	gbuC	uncharacterized	191.161	270.667	-0.501731	0.0633669	0.0850497	940	728	781	2133	1038	914
CAC99095	lmo1017	uncharacterized	814.758	352.099	1.21039	1.53253e-12	5.37211e-12	3792	3031	3615	2117	1073	2124
CAC99096	lmo1018	uncharacterized	26.695	50.489	-0.9194	6.60561e-08	1.66217e-07	96	105	141	340	216	206
CAC99097	lmo1019	uncharacterized	71.266	131.259	-0.88113	1.24529e-12	4.39674e-12	296	269	348	832	589	560
CAD00035	fhuG	uncharacterized	25.603	501.778	-4.29266	0	0	107	113	108	3203	2018	2352
CAD00034	fur	uncharacterized	3126.1	760.784	2.03881	3.25108e-64	7.57038e-63	14290	11996	13763	4992	2567	3923
CAD00037	lmo1959	uncharacterized	7.103	79.709	-3.48824	3.96236e-57	7.35795e-56	33	22	36	515	385	303
CAD01039	lmo2826	uncharacterized	56.825	19.878	1.51535	3.94974e-28	2.9338e-27	222	223	283	130	84	86
CAD00031	pnp	uncharacterized	480.752	1391.97	-1.53376	2.06059e-22	1.18544e-21	2118	1921	2120	7790	6265	6953
CAD00030	lysA	uncharacterized	69.471	125.097	-0.848564	1.11534e-08	3.0022e-08	314	286	290	839	545	504
CAD00033	lmo1955	uncharacterized	270.545	833.271	-1.62292	4.0404e-22	2.29294e-21	981	1070	1415	5478	3891	3207
CAD00032	drm	uncharacterized	410.189	1217.11	-1.5691	1.02999e-23	6.2438e-23	1625	1605	2025	7336	6056	4977
CAC98787	lmo0709	uncharacterized	0.234	1.325	-2.50141	0.0118153	0.017814	2	0	1	12	5	3
CAD01033	lmo2820	amino-terminal domain similar to transcription regulators	95.542	238.333	-1.31877	1.67553e-23	1.00326e-22	446	341	437	1432	1083	1082
CAC98785	lmo0707	uncharacterized	1.171	7.355	-2.65098	4.44514e-07	1.05518e-06	2	3	10	59	33	19
CAC98784	lmo0706	uncharacterized	1.093	6.295	-2.52591	1.10648e-05	2.32719e-05	5	5	4	49	35	11
CAD00039	lmo1961	uncharacterized	90.468	824.127	-3.18739	0	0	399	342	418	5346	3311	3781
CAD00038	fhuC	uncharacterized	34.501	416.967	-3.59522	2.49019e-220	3.65311e-218	134	126	182	2662	1617	2014
CAD01034	lmo2821	uncharacterized	28.959	34.852	-0.26723	0.32972	0.379968	128	116	127	227	141	158
CAD01035	lmo2822	uncharacterized	18.421	43.665	-1.24513	7.1173e-10	2.08821e-09	86	85	65	265	176	218
CAC99857	lmo1779	uncharacterized	80.477	33.858	1.24908	2.86056e-15	1.1673e-14	358	312	361	201	112	198
CAC98419	lmo0340	uncharacterized	14.206	11.993	0.244308	0.0777253	0.102493	65	60	57	78	40	63
CAC98418	lmo0339	uncharacterized	25.681	22.992	0.159569	0.235688	0.283289	135	102	92	144	70	133
CAC98417	lmo0338	uncharacterized	6.479	6.228	0.0570022	0.585732	0.631584	32	32	19	33	28	33
CAC98912	lmo0834	uncharacterized	5.932	1.789	1.72937	6.17244e-06	1.33064e-05	29	21	26	18	2	7
CAC98415	lmo0336	uncharacterized	0.546	1.126	-1.04423	0.247723	0.296178	4	2	1	10	3	4
CAC98414	lmo0335	uncharacterized	0.39	0.53	-0.442518	0.780129	0.811666	4	1	0	4	3	1
CAC98413	lmo0334	uncharacterized	14.831	25.51	-0.782447	0.00232314	0.00382712	65	51	74	142	94	149
CAC98412	lmo0333	uncharacterized	105.611	76.794	0.459695	8.69534e-07	2.01677e-06	428	430	495	527	340	292
CAC98411	lmo0332	uncharacterized	125.516	35.515	1.82137	4.75483e-23	2.81263e-22	572	439	597	226	103	207
CAC98410	lmo0195	uncharacterized	158.69	103.828	0.612016	5.27851e-12	1.79665e-11	702	626	705	730	364	473
CAC98529	lmo0450	uncharacterized	140.112	24.251	2.53046	2.47244e-65	5.8501e-64	664	529	602	157	90	119
CAC99581	lmo1503	uncharacterized	1575.03	945.911	0.735605	5.15019e-10	1.52787e-09	7362	5904	6912	5557	3563	5156
CAD00299	lmo2221	uncharacterized	452.496	211.034	1.10043	1.13996e-08	3.06287e-08	1549	1760	2488	1653	937	595
CAD00298	lmo2220	uncharacterized	1116.99	412.329	1.43775	8.07132e-40	9.17878e-39	4698	4405	5207	2693	1377	2153
CAC98235	lmo0020	uncharacterized	29.974	63.41	-1.081	7.24928e-12	2.43357e-11	131	118	135	437	227	293
CAC98234	lmo0019	uncharacterized	1.873	1.06	0.821287	0.108544	0.139741	6	9	9	4	4	8
CAC98233	lmo0018	beta-glucosidase	77.276	108.068	-0.483847	0.00281952	0.00461376	316	315	359	706	492	433
CAC98232	lmo0017	uncharacterized	11.865	63.807	-2.427	1.58338e-37	1.62435e-36	53	38	61	411	290	262
CAC98231	qoxD	uncharacterized	111.387	808.159	-2.85906	3.86713e-130	1.99055e-128	468	439	520	4666	3384	4147
CAC99329	lmo1251	uncharacterized	5.698	12.059	-1.08158	0.000380927	0.00067818	28	21	24	80	35	67
CAC99326	lmo1248	uncharacterized	14.909	31.142	-1.06268	6.09562e-05	0.000119072	75	63	53	179	104	187
CAD00290	hemE	uncharacterized	452.574	306.381	0.562827	9.7306e-19	4.75035e-18	1845	1790	2163	2137	1208	1279
CAD00293	lmo2215	uncharacterized	544.759	425.382	0.356859	5.58128e-07	1.31319e-06	2410	2202	2367	2590	1803	2027
CAD00292	lmo2214	uncharacterized	741.775	568.965	0.382642	3.47889e-06	7.68026e-06	3383	2817	3303	3465	2213	2909
CAD00295	lmo2217	uncharacterized	689.477	577.976	0.254493	0.0116304	0.0175895	3150	2615	3068	3444	2030	3249
CAC99323	lmo1245	uncharacterized	482.314	42.803	3.49419	8.00757e-89	2.76402e-87	1995	1801	2383	255	145	246
CAC99320	lmo1242	uncharacterized	434.153	119.531	1.86082	4.43995e-23	2.63168e-22	2069	1635	1858	686	374	744
CAD00296	lmo2218	uncharacterized	77.667	64.801	0.261286	0.10665	0.137604	350	323	322	367	223	388
CAD00729	hly	listeriolysin O precursor	127.311	275.769	-1.1151	3.05257e-06	6.76965e-06	435	487	709	1924	1392	846
CAD00728	plcA	phosphatidylinositol-specific phospholipase c	22.402	22.528	-0.0080917	0.526217	0.576089	82	79	126	156	88	96
CAC99426	lmo1348	uncharacterized	11.084	303.797	-4.77656	3.44903e-82	1.0652e-80	44	36	62	2101	1525	959
CAD00721	lmo2643	uncharacterized	306.842	251.651	0.286072	0.000304438	0.000549232	1176	1142	1613	1696	1102	1000
CAD00720	lmo2642	uncharacterized	340.64	96.407	1.82104	7.63399e-39	8.32644e-38	1248	1337	1779	635	420	400
CAD00723	lmo0196	uncharacterized	2786.71	2052.76	0.440994	5.27846e-06	1.14295e-05	12731	11142	11828	12911	8513	9557
CAD00722	lmo2644	uncharacterized	207.553	137.156	0.597662	1.60957e-10	4.95537e-10	765	803	1091	922	582	566
CAD00725	gcaD	uncharacterized	315.74	857.919	-1.4421	8.86412e-24	5.40693e-23	1172	1304	1569	5677	4048	3223
CAD00724	lmo0197	uncharacterized	1996.38	1641.63	0.28226	0.00104916	0.00178967	9116	8301	8159	10327	6486	7963
CAD00727	prfA	listeriolysin positive regulatory protein	2040.95	305.917	2.73803	3.32777e-53	5.6113e-52	9394	7762	8991	1802	962	1853
CAD00726	prs	phosphoribosyl pyrophosphate synthetase	294.04	949.423	-1.69104	3.60401e-119	1.67844e-117	1255	1169	1343	6058	3781	4490
CAC98918	lmo0840	uncharacterized	81.101	58.639	0.467859	0.00979205	0.0149713	388	322	329	365	156	364
CAC99422	lmo1344	uncharacterized	1.639	1.458	0.168825	0.595817	0.64175	6	6	9	9	4	9
CAD00501	lmo2423	uncharacterized	30.911	85.739	-1.47183	1.22529e-08	3.27116e-08	162	104	130	489	336	469
CAD00500	lmo2422	uncharacterized	112.012	89.913	0.317052	0.000231672	0.000424033	442	429	564	544	406	407
CAD00503	lmo2425	uncharacterized	874.55	649.999	0.428103	0.000246295	0.000449396	4106	3338	3760	3934	2321	3555
CAD00502	lmo2424	uncharacterized	46.912	48.833	-0.0578994	0.623546	0.66965	205	188	208	308	182	247
CAD00505	lmo2427	uncharacterized	324.17	168.099	0.947439	5.72618e-15	2.30778e-14	1513	1258	1382	980	652	905
CAD00504	lmo2426	uncharacterized	618.055	378.205	0.708567	3.83632e-13	1.39823e-12	2773	2372	2773	2362	1440	1906
CAD00507	lmo2429	uncharacterized	63.772	318.904	-2.32213	2.97901e-83	9.50044e-82	271	249	297	1962	1199	1652
CAD00506	lmo2428	uncharacterized	294.821	239.062	0.302454	0.0114911	0.0174147	1445	1078	1254	1413	860	1335
CAD00509	lmo2431	uncharacterized	50.113	181.284	-1.85499	4.4275e-50	6.90972e-49	237	190	215	1119	734	883
CAD00508	lmo2430	uncharacterized	45.976	259.867	-2.49882	9.84056e-76	2.77617e-74	206	179	204	1518	1189	1215
CAC98778	lmo0700	uncharacterized	0.937	4.837	-2.36799	0.000119386	0.00022425	3	6	3	44	20	9
CAD00083	lmo2005	uncharacterized	48.629	35.78	0.442664	0.00072992	0.00126273	180	167	276	246	150	144
CAD00349	lmo2271	uncharacterized	1346.25	63.608	4.40359	2.39559e-119	1.13365e-117	6032	4950	6265	382	187	391
CAD00348	comK'	uncharacterized	105.455	10.601	3.31436	8.35148e-59	1.6783e-57	501	390	460	64	30	66
CAD00619	lmo2541	uncharacterized	159.704	217.859	-0.447994	0.0063352	0.00988695	623	661	762	1486	800	1002
CAD00618	lmo2540	uncharacterized	41.839	63.012	-0.590778	0.000490761	0.000861696	148	173	215	418	234	299
CAD00343	lmo2265	uncharacterized	226.209	74.342	1.60541	1.32537e-61	2.90197e-60	948	895	1055	483	334	305
CAD00342	lmo2264	uncharacterized	691.038	289.087	1.25726	2.4138e-44	3.19013e-43	3007	2673	3173	1817	1120	1426
CAD00341	lmo2263	uncharacterized	1548.49	632.176	1.29247	1.84832e-18	8.87556e-18	6811	5822	7205	3777	2090	3674
CAD00616	upp	uncharacterized	912.329	1146.67	-0.32983	0.145299	0.182807	4369	3505	3814	6854	4195	6257
CAD00611	atpF	uncharacterized	557.951	997.593	-0.838313	2.60619e-09	7.33131e-09	2277	2256	2615	6549	4704	3803
CAD00346	addB	uncharacterized	1362.48	481.172	1.50161	3.26819e-20	1.72772e-19	4960	5399	7096	3150	2453	1659
CAD00345	lmo2267	uncharacterized	961.271	360.382	1.41542	4.26581e-10	1.27323e-09	3123	3870	5322	2556	1905	978
CAD00344	lmo2266	uncharacterized	344.231	113.766	1.59731	2.05548e-21	1.13574e-20	1356	1285	1769	739	599	379
CAC98772	lmo0694	uncharacterized	0.078	0.861	-3.46447	0.0338417	0.0476447	0	0	1	11	1	1
CAD00089	lmo2011	uncharacterized	9.679	9.608	0.0106219	0.563913	0.610524	37	38	49	72	45	28
CAC99050	dltC	D-alanyl carrier protein	30.832	312.477	-3.34125	6.17698e-88	2.10735e-86	142	122	131	2170	1359	1187
CAC99242	lmo1164	hyghly similar to Salmonella enterica PduO protein	0.859	1.391	-0.695392	0.398608	0.449987	3	1	7	10	10	1
CAC99663	lmo1585	uncharacterized	85.941	149.612	-0.799807	1.4285e-09	4.10501e-09	328	347	426	990	671	597
CAD00194	lmo2116	uncharacterized	87.814	93.094	-0.0842372	0.896567	0.914012	448	314	363	534	339	532
CAC99662	lmo1584	uncharacterized	63.07	120.326	-0.931923	2.22246e-15	9.17114e-15	279	235	294	782	516	518
CAC99851	purB	adenylosuccinate lyase	249.08	222.232	0.164543	0.0501433	0.0684281	935	971	1285	1513	1052	789
CAC99876	lmo1798	uncharacterized	9.211	12.788	-0.473361	0.144933	0.182425	37	36	45	86	61	46
CAC99669	argC	uncharacterized	0.39	9.144	-4.55128	5.52906e-10	1.63531e-09	0	1	4	81	41	16
EBG00000016662	transfert RNA-Ser	uncharacterized	161.578	78.053	1.0497	0.00618703	0.00966599	446	1129	495	639	183	356
CAC98358	lmo0143	uncharacterized	2.732	5.036	-0.882321	0.0384527	0.0536473	12	10	13	31	17	28
CAD00175	lmo2097	uncharacterized	1.093	3.18	-1.54073	0.00572037	0.00897997	5	3	6	19	18	11
EBG00000016669	transfert RNA-Phe	uncharacterized	55.186	125.03	-1.1799	8.88269e-05	0.000169894	210	300	197	811	327	749
EBG00000016668	transfert RNA-Gly	uncharacterized	6.401	8.15	-0.348503	0.719344	0.756742	22	36	24	66	13	44
CAC99661	lmo1583	uncharacterized	2210.65	953.929	1.21252	7.59928e-18	3.51676e-17	9980	8348	9993	5783	3175	5439
CAC99660	lmo1582	uncharacterized	991.869	1727.7	-0.80063	2.88004e-20	1.53358e-19	4101	3917	4689	10913	7621	7541
CAC99667	argB	uncharacterized	0.546	1.06	-0.957091	0.285832	0.335452	4	2	1	6	7	3
CAC99666	argD	uncharacterized	0.624	0.861	-0.464467	0.655981	0.700636	5	1	2	5	5	3
CAC99665	argF	uncharacterized	4.605	3.18	0.534174	0.0594455	0.0801163	23	16	20	19	13	16
CAC99664	lmo1586	uncharacterized	1068.29	718.511	0.572217	0.000518937	0.000909535	5129	4022	4535	4096	2301	4447
EBG00000016661	transfert RNA-Trp	uncharacterized	37.858	74.011	-0.967142	0.0193563	0.028339	136	242	107	529	180	408
EBG00000016660	transfert RNA-Thr	uncharacterized	11.318	44.062	-1.96092	1.38005e-08	3.6577e-08	40	73	32	291	120	254
EBG00000016663	transfert RNA-Leu	uncharacterized	22.48	29.154	-0.375052	0.542289	0.590381	70	131	87	227	71	142
CAC99668	argJ	uncharacterized	0.156	2.717	-4.1224	1.2204e-05	2.5576e-05	1	0	1	19	15	7
EBG00000016665	transfert RNA-Pro	uncharacterized	5.074	11.927	-1.23304	0.0150819	0.0223939	10	36	19	75	25	80
EBG00000016664	rRNA-5s	uncharacterized	1.249	0.861	0.536688	0.281533	0.331468	7	5	4	10	1	2
EBG00000016667	transfert RNA-Asn	uncharacterized	24.822	42.737	-0.783866	0.136063	0.17185	77	172	69	339	95	211
EBG00000016666	transfert RNA-Leu	uncharacterized	40.121	93.624	-1.22252	0.00209143	0.00346094	135	275	104	582	276	555
CAC98354	lmo0139	uncharacterized	1.717	1.988	-0.211428	0.885147	0.905516	3	6	13	16	9	5
CAC98355	lmo0140	uncharacterized	11.865	19.281	-0.700468	0.0109469	0.016633	44	51	57	149	63	79
CAC99407	ribC	uncharacterized	737.482	553.924	0.41292	2.50009e-06	5.58665e-06	2858	2924	3666	3789	2477	2094
CAC99406	truB	uncharacterized	7.025	35.183	-2.32431	7.00635e-14	2.66969e-13	27	32	31	283	156	92
CAC99405	rbfA	uncharacterized	112.168	274.378	-1.2905	8.29859e-15	3.30367e-14	461	475	501	2106	1059	976
CAC99404	lmo1326	uncharacterized	68.144	171.147	-1.32858	5.99208e-14	2.29215e-13	302	261	310	1311	688	584
CAC99403	infB	uncharacterized	316.13	800.871	-1.34105	4.45897e-10	1.32819e-09	1182	1279	1589	6112	3607	2368
CAC99402	lmo1324	uncharacterized	12.957	40.815	-1.65537	4.32623e-07	1.02862e-06	48	51	67	357	152	107
CAC99401	lmo1323	uncharacterized	10.382	36.442	-1.81152	6.3464e-06	1.36413e-05	41	40	52	346	133	71
CAC99400	nusA	uncharacterized	52.298	171.61	-1.71431	2.299e-07	5.55166e-07	162	231	277	1477	737	376
CAC99409	pnpA	polynucleotide phosphorylase (PNPase)	1216.52	1487.84	-0.290465	0.00126387	0.00213729	4862	4854	5869	9832	5955	6668
CAC99408	rpsO	ribosomal protein S15	2796.62	2661.02	0.0717059	0.0953147	0.123631	12539	11165	12124	17468	9085	13608
CAC99797	lmo1719	uncharacterized	39.497	108.664	-1.46006	1.69579e-12	5.92317e-12	131	155	220	649	527	464
CAC99796	lmo1718	uncharacterized	205.68	409.347	-0.992923	6.95142e-11	2.19071e-10	771	814	1050	2275	1835	2068
EBG00000016717	transfert RNA-Ala	uncharacterized	37.311	90.775	-1.28269	2.61483e-05	5.31296e-05	148	194	136	626	218	526
EBG00000016716	rRNA-5s	uncharacterized	0.468	0.861	-0.879505	0.448012	0.499987	0	6	0	6	1	6
EBG00000016711	rRNA-16s	uncharacterized	32.394	29.551	0.13252	1	1	122	196	97	157	77	212
EBG00000016710	transfert RNA-Arg	uncharacterized	31.769	84.414	-1.40986	0.00843552	0.0130125	120	215	72	529	235	510
EBG00000016713	transfert RNA-Glu	uncharacterized	10.694	25.51	-1.25426	0.00200741	0.00332754	46	59	32	185	51	149
CAC99790	lmo1712	uncharacterized	327.293	208.782	0.648585	4.86077e-20	2.5467e-19	1468	1226	1499	1430	833	888
EBG00000016718	transfert RNA-Cys	uncharacterized	51.205	99.057	-0.951974	0.00326362	0.00531674	199	282	175	728	252	515
CAC99799	lmo1721	uncharacterized	1055.49	1099.04	-0.0583299	0.692417	0.733942	3602	4033	5887	7590	4915	4082
CAC99798	lmo1720	uncharacterized	28.413	99.388	-1.80652	2.90278e-11	9.39002e-11	82	129	153	591	480	429
CAC99883	rncS	uncharacterized	60.65	95.612	-0.656684	0.000524354	0.000917932	284	217	276	621	375	447
CAC99882	smc	uncharacterized	125.516	349.25	-1.47639	1.07286e-08	2.89051e-08	423	521	664	2808	1509	954
CAC99881	lmo1803	uncharacterized	118.022	309.826	-1.3924	4.15495e-15	1.68612e-14	471	491	550	2470	1140	1066
CAC99880	lmo1802	uncharacterized	53.937	58.109	-0.107486	0.867344	0.889475	191	226	274	397	234	246
CAC99887	plsX	uncharacterized	109.67	184.001	-0.746545	0.00217401	0.00359153	352	562	491	1332	811	634
CAC99886	fabD	uncharacterized	130.433	273.053	-1.06587	2.72017e-09	7.64461e-09	520	534	617	1927	1289	905
CAC99885	fabG	uncharacterized	191.239	422.466	-1.14346	7.36154e-26	4.90881e-25	825	783	842	2928	1765	1683
CAC99884	acpA	uncharacterized	649.59	1781.37	-1.45539	1.64375e-13	6.09706e-13	3269	2504	2549	11761	5669	9455
CAC99889	lmo1811	uncharacterized	292.167	405.57	-0.473158	0.0045464	0.00726137	1170	1167	1406	2735	1894	1492
CAC99888	lmo1810	uncharacterized	75.793	126.819	-0.742634	2.46541e-08	6.41268e-08	319	315	337	847	476	591
CAC99065	lmo0987	uncharacterized	2.576	4.704	-0.868755	0.0431136	0.0596113	14	6	13	33	17	21
CAC99064	lmo0986	uncharacterized	8.742	8.415	0.0550001	0.442794	0.494917	41	29	42	65	33	29
CAC99067	lmo0989	uncharacterized	80.164	54.399	0.559374	0.00438169	0.00703276	359	327	341	354	127	340
CAC99066	lmo0988	uncharacterized	409.643	584.27	-0.512268	0.000576444	0.00100552	1612	1624	2012	4044	2571	2203
CAC99061	lmo0983	uncharacterized	499.096	301.676	0.726317	1.51017e-30	1.22399e-29	2026	1894	2474	1953	1259	1341
CAC99060	lmo0982	uncharacterized	1043.23	711.156	0.552821	6.15e-09	1.68479e-08	4004	4004	5357	4594	3297	2842
CAC99063	lmo0985	uncharacterized	6.166	5.499	0.165166	0.313766	0.363438	29	20	30	38	24	21
CAC99062	lmo0984	uncharacterized	10.225	9.806	0.0603642	0.409337	0.460328	40	47	44	62	34	52
CAC99069	lmo0991	uncharacterized	113.963	71.361	0.675358	5.97027e-07	1.40022e-06	590	380	490	500	286	291
CAC99068	lmo0990	uncharacterized	38.56	19.149	1.00984	2.09647e-13	7.70808e-13	174	142	178	123	81	85
CAC98336	lmo0121	uncharacterized	7.962	25.377	-1.67232	9.34462e-08	2.33337e-07	31	40	31	154	138	91
CAC98337	lmo0122	uncharacterized	5.152	12.059	-1.22691	7.5858e-05	0.000146619	24	19	23	77	61	44
CAC98334	lmo0119	uncharacterized	0.859	2.319	-1.43277	0.0256246	0.0368001	3	4	4	16	12	7
CAC99538	lmo1460	uncharacterized	301.144	150.606	0.999674	8.33823e-22	4.65988e-21	1397	1077	1384	972	564	737
CAC99249	pduQ	uncharacterized	28.569	16.366	0.803749	8.31389e-06	1.76505e-05	134	114	118	101	57	89
CAC99248	lmo1170	uncharacterized	37.701	36.045	0.0648036	0.328476	0.378832	185	156	142	219	123	202
CAC98330	lmaD	uncharacterized	4.059	6.295	-0.633082	0.115706	0.148116	14	19	19	39	33	23
CAC98331	lmaC	uncharacterized	3.278	3.313	-0.0153223	0.734708	0.77097	18	11	13	25	7	18
CAC99533	dnaG	DNA primase	692.365	836.12	-0.272177	0.49037	0.540882	2107	2725	4038	5889	4215	2515
CAC99244	lmo1166	uncharacterized	1.561	2.452	-0.651488	0.331829	0.382248	6	6	8	19	11	7
CAC99247	cobD	uncharacterized	67.988	51.019	0.414246	8.77454e-05	0.000168045	318	275	278	315	196	259
CAC99530	lmo1452	uncharacterized	128.013	367.472	-1.52134	1.1052e-41	1.33994e-40	603	473	564	2541	1448	1557
CAC99537	glyQ	uncharacterized	71.422	184.133	-1.36631	1.44737e-12	5.08572e-12	274	299	342	1273	898	608
CAC99536	glyS	uncharacterized	254.231	671.136	-1.40047	7.48442e-09	2.03515e-08	943	984	1330	4760	3506	1863
CAC99535	lmo1457	uncharacterized	533.831	746.803	-0.484345	2.1608e-05	4.43652e-05	2333	2110	2396	4740	3314	3217
CAC99534	lmo1456	uncharacterized	250.953	278.685	-0.151218	0.832354	0.858695	919	968	1328	1913	1257	1036
CAC99089	lmo1011	uncharacterized	959.241	828.169	0.211968	5.86062e-08	1.48233e-07	4134	3788	4367	5413	3387	3699
CAC99088	lmo1010	uncharacterized	213.173	227.732	-0.0953123	0.922746	0.934209	717	837	1177	1497	1025	915
CAC99083	lmo1005	uncharacterized	56.201	54.465	0.0452664	0.212626	0.259072	250	195	275	381	237	204
CAC99082	lmo1004	uncharacterized	121.847	98.659	0.304548	0.0016506	0.0027563	538	466	557	663	314	512
CAC99081	lmo1003	phosphotransferase system enzyme I	8766.65	11130.5	-0.34442	0.0636746	0.0853455	35898	36628	39785	67056	55187	45742
CAC99080	ptsH	PTS phosphocarrier protein Hpr (histidine containing protein)	1739.34	2268.17	-0.382989	0.0114196	0.0173243	6983	7171	8129	13864	10862	9506
CAC99087	lmo1009	uncharacterized	173.052	160.015	0.112998	0.0538159	0.0731	659	618	940	1043	612	760
CAC99086	lmo1008	uncharacterized	830.994	544.714	0.609339	3.82093e-05	7.62627e-05	3922	3164	3560	3295	1723	3203
CAC99085	lmo1007	uncharacterized	5.464	348.787	-5.99624	1.9475e-117	8.92808e-116	25	25	20	2201	1031	2032
CAC99084	lmo1006	uncharacterized	382.323	157.232	1.2819	1.16842e-23	7.06831e-23	1371	1451	2076	1158	523	692
CAC98831	lmo0753	uncharacterized	30.052	15.306	0.973364	1.34586e-06	3.07296e-06	111	128	146	80	88	63
CAD01029	lmo2816	uncharacterized	6.088	4.704	0.37208	0.114485	0.146681	27	23	28	26	20	25
CAD01028	lmo2815	uncharacterized	65.099	28.624	1.18541	2.33034e-20	1.24767e-19	269	287	278	196	98	138
CAD01025	lmo2812	uncharacterized	5.542	5.831	-0.0733366	0.821494	0.850181	26	25	20	40	20	28
CAD01024	lmo2811	uncharacterized	228.941	340.04	-0.570729	6.5237e-05	0.000126927	1007	948	978	2014	1588	1530
CAD01027	lmo2814	uncharacterized	25.759	24.582	0.0674743	0.240868	0.288805	120	104	106	179	96	96
CAD01026	lmo2813	uncharacterized	28.179	24.118	0.22451	0.040606	0.05641	130	110	121	165	83	116
CAD01021	lmo2808	uncharacterized	0.156	0.265	-0.764446	0.720367	0.757276	1	1	0	3	1	0
CAD01020	lmo2807	uncharacterized	0.624	0.331	0.914715	0.275438	0.325205	5	3	0	3	1	1
CAD01023	gidA	uncharacterized	176.409	288.889	-0.711591	3.46208e-07	8.26506e-07	660	762	838	1957	1270	1133
CAD01022	lmo2809	uncharacterized	0.468	0.928	-0.987616	0.28969	0.338895	3	0	3	7	4	3
CAC98422	lmo0343	uncharacterized	2.186	13.649	-2.64243	9.34099e-11	2.91558e-10	9	7	12	58	66	82
CAC98423	lmo0344	uncharacterized	1.873	10.469	-2.4827	5.07288e-09	1.40149e-08	9	8	7	49	54	55
CAC98420	lmo0341	uncharacterized	219.808	72.686	1.59649	4.55693e-13	1.64859e-12	954	773	1089	442	184	471
CAC98933	ddlA	D-alanine--D-alanine ligase	236.59	626.742	-1.40548	7.17197e-19	3.52472e-18	1201	934	896	3941	2518	3000
CAC98934	murF	UDP-N-acetylmuramoylalanyl-D-glutamyl-2%2C6-diamino pimelate-D-alanyl-D-alanyl ligase	75.559	309.628	-2.03486	1.6093e-37	1.64519e-36	330	310	328	2167	1426	1080
CAC98935	lmo0857	uncharacterized	212.705	300.02	-0.496205	0.00104537	0.00178424	1019	810	896	1975	1148	1405
CAC98936	lmo0858	uncharacterized	190.381	136.559	0.479365	2.30241e-06	5.16064e-06	798	731	910	914	460	687
CAC98425	lmo0346	uncharacterized	1.249	14.908	-3.57724	9.41499e-16	3.9406e-15	6	3	7	73	75	77
CAC98938	lmo0860	uncharacterized	2.81	21.137	-2.91113	2.35358e-18	1.11919e-17	15	12	9	125	110	84
CAC98939	lmo0861	uncharacterized	1.171	15.173	-3.69569	1.04214e-14	4.13193e-14	5	4	6	85	76	68
CAC98428	lmo0349	uncharacterized	0	7.62	-999999	5.73676e-12	1.94586e-11	0	0	0	33	45	37
CAC98429	lmo0350	uncharacterized	0.624	15.637	-4.64727	1.24555e-18	6.04038e-18	2	2	4	94	74	68
CAC98758	lmo0680	uncharacterized	0.312	1.524	-2.28824	0.0261853	0.0374951	0	2	2	16	3	4
CAC98759	lmo0681	uncharacterized	0.078	0.928	-3.57258	0.00952368	0.014599	0	0	1	8	3	3
CAC98750	lmo0672	uncharacterized	6.635	6.427	0.045951	0.50989	0.560516	27	24	34	51	21	25
CAC98751	lmo0673	uncharacterized	47.146	88.654	-0.91105	1.95875e-06	4.42076e-06	223	170	211	562	308	468
CAC98752	lmo0674	uncharacterized	335.801	569.892	-0.763082	2.60173e-23	1.54837e-22	1361	1348	1593	3698	2328	2575
CAC98753	lmo0675	uncharacterized	0	1.524	-999999	9.40169e-05	0.000179331	0	0	0	13	7	3
CAC98754	lmo0676	uncharacterized	1.093	3.644	-1.73723	0.00115417	0.00195742	3	6	5	25	12	18
CAC98755	lmo0677	uncharacterized	0.468	1.391	-1.57154	0.0515825	0.0702614	2	1	3	11	6	4
CAC98756	lmo0678	uncharacterized	0.781	2.982	-1.93289	0.00123656	0.00209353	5	3	2	14	16	15
CAC98757	lmo0679	uncharacterized	0.39	3.976	-3.34977	1.03617e-06	2.38441e-06	3	1	1	24	13	23
CAC99331	lmo1253	uncharacterized	482.626	217.925	1.14707	5.98911e-12	2.02676e-11	2257	1833	2093	1324	666	1299
CAC99330	lmo1252	uncharacterized	260.164	44.857	2.53602	6.60645e-61	1.39448e-59	1218	981	1134	272	170	235
CAC99333	lmo1255	uncharacterized	1481.52	7580.01	-2.35512	6.68481e-15	2.6721e-14	6105	5751	7124	42551	36615	35234
CAC99332	lmo1254	uncharacterized	1724.98	7479.5	-2.11636	1.86826e-20	1.00578e-19	7290	6695	8114	38843	36000	38040
CAC99335	lmo1257	uncharacterized	3101.05	175.652	4.14196	5.81878e-12	1.9714e-11	13871	11841	14016	950	424	1277
CAC99334	lmo1256	uncharacterized	35.906	31.274	0.199261	0.123304	0.157224	145	149	166	211	102	159
CAC99337	proA	gamma-glutamyl phosphate reductase	281.317	236.61	0.249686	7.09739e-05	0.00013745	1063	1055	1486	1575	949	1047
CAC99336	lmo1258	uncharacterized	206.07	135.234	0.607677	8.48711e-10	2.48267e-09	853	765	1022	862	477	702
CAC99339	lmo1261	uncharacterized	72.827	608.389	-3.06245	8.16028e-51	1.28722e-49	392	280	261	3663	2124	3395
CAC99338	proB	gamma-glutamyl kinase	210.519	150.871	0.480635	1.37268e-06	3.12689e-06	787	770	1140	1061	601	615
CAD00758	lmo0231	uncharacterized	204.509	64.867	1.65661	4.25696e-10	1.27188e-09	562	825	1233	456	350	173
CAD00759	clpC	endopeptidase Clp ATP-binding chain C	2423.98	447.181	2.43845	2.96846e-68	7.7075e-67	8282	9531	13241	2885	2099	1765
CAD00754	lmo0227	uncharacterized	679.641	1107.12	-0.703966	2.21661e-17	1.00363e-16	2819	2801	3087	7151	4701	4857
CAD00755	lysS	lysyl-tRNA synthetase	991.869	1543.43	-0.637921	0.000246823	0.00045008	3750	4065	4892	11346	6461	5487
CAD00756	lmo0229	uncharacterized	141.595	48.568	1.54369	1.49731e-28	1.12934e-27	485	549	780	330	203	200
CAD00757	lmo0230	uncharacterized	112.324	43.333	1.37413	8.74196e-10	2.54706e-09	373	441	625	278	245	131
CAD00750	cysK	uncharacterized	310.51	839.963	-1.43569	1.07061e-12	3.80288e-12	943	1256	1779	6258	3300	3119
CAD00751	sul	uncharacterized	57.528	41.743	0.46273	0.0167826	0.0247562	173	244	320	297	211	122
CAD00752	folA	uncharacterized	38.716	37.966	0.0282219	0.475926	0.526931	111	163	222	276	167	130
CAD00753	folK	uncharacterized	56.669	47.773	0.246364	0.0713554	0.0949464	191	231	304	319	237	165
CAC98686	lmo0608	uncharacterized	4830.16	266.493	4.1799	0	0	19078	19895	22907	1821	1105	1096
CAC98687	lmo0609	uncharacterized	701.185	356.208	0.977075	6.11873e-10	1.80426e-09	3083	2610	3290	2409	980	1987
CAD00198	lmo2120	uncharacterized	726.398	414.449	0.809566	1.45008e-11	4.77502e-11	2389	2821	4096	2829	1568	1858
CAC98685	lmo0607	uncharacterized	2447.79	113.833	4.42649	6.83983e-273	1.25425e-270	9010	9864	12485	691	531	496
CAC98682	lmo0604	uncharacterized	6.713	27.895	-2.05498	2.45834e-13	9.0047e-13	32	22	32	188	84	149
CAC98683	lmo0605	uncharacterized	60.026	101.376	-0.756057	6.15725e-05	0.000120196	303	236	230	660	374	496
CAC98680	lmo0602	uncharacterized	14.675	6.427	1.19114	4.1247e-08	1.05142e-07	65	51	72	39	28	30
CAC98681	lmo0603	uncharacterized	455.228	153.058	1.57251	5.45403e-15	2.20415e-14	1848	1649	2335	1042	372	896
CAD00192	lmo2114	uncharacterized	13.972	133.18	-3.25277	4.68535e-44	6.13697e-43	55	54	70	1028	582	400
CAD00193	lmo2115	uncharacterized	45.819	481.569	-3.39372	5.97192e-117	2.69563e-115	209	192	186	3537	1941	1790
CAD00190	lmo2112	uncharacterized	167.9	114.76	0.548982	2.2989e-05	4.69378e-05	824	625	702	713	398	621
CAD00191	lmo2113	uncharacterized	2054.61	935.641	1.13484	1.23304e-14	4.87566e-14	10096	7553	8673	5792	3212	5117
CAD00196	lmo2118	uncharacterized	1901.23	1735.78	0.131348	0.105515	0.136319	9101	7227	8029	10373	6431	9393
CAD00197	lmo2119	uncharacterized	1311.59	800.539	0.712273	1.15232e-08	3.09324e-08	4310	5181	7312	5560	3381	3141
CAC98688	lmo0610	uncharacterized	53.781	25.245	1.0911	5.88169e-16	2.49738e-15	245	197	247	154	98	129
CAD00195	lmo2117	uncharacterized	75.715	67.451	0.166739	0.10597	0.136847	377	261	332	437	215	366
CAD00574	lmo2496	uncharacterized	2.654	1.855	0.516749	0.13595	0.171782	11	11	12	13	9	6
CAD00575	lmo2497	uncharacterized	2.029	2.65	-0.385223	0.534115	0.583213	6	4	16	16	14	10
CAD00576	lmo2498	uncharacterized	2.732	2.518	0.117679	0.544574	0.592429	12	9	14	18	7	13
CAD00577	lmo2499	uncharacterized	2.42	2.65	-0.130985	0.97393	0.976927	12	8	11	21	10	9
CAD00570	lmo2492	uncharacterized	420.649	94.883	2.1484	7.75965e-66	1.88156e-64	1764	1535	2090	579	370	483
CAD00571	lmo2493	uncharacterized	156.972	47.971	1.71027	1.25204e-40	1.45197e-39	603	577	831	337	162	225
CAD00572	lmo2494	uncharacterized	17.173	6.626	1.37393	5.46406e-09	1.50531e-08	80	66	74	44	18	38
CAD00573	lmo2495	uncharacterized	5.542	3.247	0.771299	0.00592341	0.0092739	27	22	22	26	11	12
CAD00578	phoR	two-component sensor histidine kinase	250.797	457.319	-0.866681	3.75303e-16	1.61065e-15	1015	1021	1177	2853	2064	1985
CAD00579	phoP	two-component response phosphate regulator	90.858	163.527	-0.847843	1.78241e-08	4.67764e-08	360	362	442	1073	774	621
EBG00000016715	rRNA-16s	uncharacterized	51.127	83.95	-0.715445	1	1	200	269	186	244	96	927
EBG00000016714	transfert RNA-Lys	uncharacterized	4.527	3.909	0.211756	0.279733	0.329481	20	18	20	29	14	16
CAC99795	lmo1717	uncharacterized	80.633	82.426	-0.0317291	0.708593	0.747577	457	284	292	483	244	517
CAC99794	lmo1716	uncharacterized	55.264	68.71	-0.31418	0.361323	0.411858	252	203	253	463	200	374
CAC98888	lmo0810	uncharacterized	10.46	67.12	-2.68186	7.26285e-24	4.43942e-23	38	51	45	478	335	200
CAD00378	lmo2300	putative terminase large subunit from Bacteriophage A118	5.698	3.777	0.593215	0.0326096	0.0460426	26	16	31	33	13	11
CAD00379	lmo2301	uncharacterized	4.215	2.584	0.705927	0.0251241	0.0361166	16	22	16	21	9	9
CAD00376	lmo2298	Protein gp4 [Bacteriophage A118]	2.029	1.391	0.544646	0.173257	0.214851	8	9	9	13	5	3
CAD00377	lmo2299	putative portal protein [Bacteriophage A118]	8.274	4.572	0.85576	0.000478971	0.000842506	34	30	42	28	18	23
CAD00374	lmo2296	uncharacterized	2.264	1.922	0.236266	0.430933	0.48258	9	10	10	14	11	4
CAD00375	lmo2297	putative scaffolding protein [Bacteriophage A118]	0.781	1.126	-0.527812	0.528077	0.577695	2	2	6	3	5	9
CAD00372	lmo2294	Protein gp9 [Bacteriophage A118]	5.854	5.036	0.217144	0.246612	0.295089	24	29	22	36	18	22
CAD00373	lmo2295	Protein gp8 [Bacteriophage A118]	3.122	2.584	0.272864	0.402342	0.453496	13	8	19	13	13	13
CAD00370	lmo2292	Portein gp11 [Bacteriophage A118]	9.445	12.523	-0.406958	0.337986	0.388273	42	43	36	83	32	74
CAD00371	lmo2293	Protein gp10 [Bacteriophage A118]	4.918	3.909	0.331272	0.185742	0.22856	19	17	27	24	9	26
CAD00408	lmo2330	uncharacterized	68.066	107.207	-0.655393	0.00449917	0.00720163	229	267	376	753	501	364
CAD00409	lmo2331	uncharacterized	56.903	204.276	-1.84394	1.69336e-51	2.76017e-50	198	228	303	1338	817	928
CAC99791	lmo1713	uncharacterized	252.202	170.815	0.562145	0.000332528	0.000594901	1352	901	978	1054	585	939
CAD00400	lmo2322	gp44 [Bacteriophage A118]	0.781	0.596	0.39001	0.537719	0.58584	3	4	3	3	1	5
CAD00401	lmo2323	gp43 [Bacteriophage A118]	1.171	1.193	-0.026853	0.829549	0.856102	5	4	6	11	4	3
CAD00402	lmo2324	uncharacterized	5.854	8.017	-0.45364	0.270837	0.320805	27	20	28	54	23	44
CAD00403	lmo2325	uncharacterized	3.356	31.208	-3.2171	6.22981e-25	4.03494e-24	13	15	15	198	90	183
CAD00404	lmo2326	uncharacterized	1.873	6.957	-1.89311	1.45029e-06	3.29602e-06	8	8	8	40	29	36
CAD00405	lmo2327	uncharacterized	2.342	6.891	-1.55697	7.19961e-05	0.000139338	9	13	8	38	29	37
CAD00406	lmo2328	uncharacterized	1.015	1.723	-0.763443	0.249151	0.297521	5	4	4	9	9	8
CAD00407	lmo2329	uncharacterized	155.802	173.863	-0.158237	0.764148	0.797584	618	582	796	1186	703	735
CAC98846	lmo0768	uncharacterized	1.171	7.686	-2.71449	1.44802e-08	3.83093e-08	4	3	8	46	32	38
CAC98941	lmo0863	uncharacterized	1.327	16.962	-3.67607	3.21443e-14	1.24916e-13	9	5	3	95	109	52
CAC98940	lmo0862	uncharacterized	2.108	23.853	-3.50022	5.6403e-18	2.62677e-17	8	9	10	141	128	91
CAD00992	lmo2779	uncharacterized	879.857	1380.24	-0.649576	2.81119e-05	5.6883e-05	4059	3484	3729	8360	5253	7218
CAD00993	lmo2780	uncharacterized	0.781	1.988	-1.34792	0.0379308	0.0529695	3	3	4	12	11	7
CAD00990	lmo2777	uncharacterized	366.711	158.889	1.20662	3.71481e-18	1.74388e-17	1751	1441	1506	932	594	872
CAD00991	lmo2778	uncharacterized	29.115	26.305	0.146426	0.230765	0.278169	144	91	138	173	74	150
CAD00996	lmo2783	uncharacterized	3.513	7.355	-1.06602	0.00364182	0.00590663	9	15	21	41	40	30
CAD00997	lmo2784	uncharacterized	56.669	86.335	-0.607386	6.41919e-05	0.000125059	242	220	264	510	360	433
CAD00994	lmo2781	uncharacterized	3.903	7.421	-0.92703	0.0132565	0.0198442	10	20	20	50	35	27
CAD00995	lmo2782	uncharacterized	0.39	1.391	-1.83458	0.029087	0.0414077	1	2	2	11	5	5
CAC99490	lmo1412	modulates DNA topology	60.182	88.721	-0.559944	0.0128108	0.0192555	295	205	271	508	334	497
CAD00998	kat	catalase	7365.37	440.423	4.0638	0	0	32384	28971	33004	2932	1781	1934
CAD00999	bvrC	uncharacterized	4.449	7.156	-0.685672	0.0767906	0.101397	22	12	23	52	26	30
CAC98948	lmo0870	uncharacterized	20.607	6.891	1.58035	7.21356e-14	2.74153e-13	75	75	114	48	28	28
CAC98847	lmo0769	uncharacterized	2.732	5.566	-1.02668	0.0107475	0.016347	9	14	12	34	20	30
EBG00000016654	transfert RNA-His	uncharacterized	55.889	111.514	-0.996589	0.00160069	0.00267908	190	323	203	758	301	624
CAC99657	lmo1579	uncharacterized	1113.25	613.424	0.859819	1.58543e-14	6.25223e-14	5264	4234	4764	3607	2521	3130
CAC99654	lmo1576	uncharacterized	221.76	185.591	0.256872	0.0599977	0.0807862	756	889	1196	1216	959	626
CAC99655	lmo1577	uncharacterized	144.718	116.881	0.308204	0.00215777	0.00356872	528	558	768	754	547	463
CAC99652	dnaE	uncharacterized	585.037	422.268	0.470369	0.00110395	0.00187768	2007	2324	3164	3009	2002	1362
CAC99653	lmo1575	uncharacterized	288.733	203.15	0.507191	5.97536e-10	1.76375e-09	1124	1061	1514	1294	863	909
EBG00000016652	transfert RNA-Ile	uncharacterized	26.695	64.669	-1.2765	0.000772803	0.00133377	110	152	80	452	144	380
EBG00000016653	transfert RNA-Ala	uncharacterized	9.055	32.467	-1.84219	1.26689e-09	3.65853e-09	39	37	40	240	76	174
EBG00000016658	transfert RNA-Lys	uncharacterized	86.721	182.543	-1.07378	0.00172183	0.00286874	344	515	252	1244	500	1011
EBG00000016659	transfert RNA-Thr	uncharacterized	0.234	0.133	0.815082	0.544153	0.592191	0	2	1	0	0	2
CAC99658	lmo1580	uncharacterized	399.886	746.538	-0.900627	0.000194089	0.0003577	1988	1484	1651	4638	2170	4459
CAC99659	ackA	uncharacterized	1002.33	1700.53	-0.762631	1.69915e-18	8.17264e-18	4067	3963	4811	11095	7396	7174
CAC98335	lmo0120	uncharacterized	1.171	2.849	-1.28271	0.0474429	0.065076	2	9	4	24	12	7
CAC98332	lmaB	antigen B	5.932	4.373	0.439895	0.0885941	0.115732	30	16	30	26	22	18
CAC98333	lmaA	antigen A	2.186	4.572	-1.06453	0.0401748	0.0558374	7	11	10	36	23	10
CAD00978	lmo2765	uncharacterized	11.474	20.275	-0.821333	0.00435265	0.00699974	57	48	42	106	80	120
CAD00979	lmo2766	uncharacterized	32.316	129.404	-2.00156	6.81781e-51	1.09909e-49	151	126	137	868	482	603
CAD00970	lmo2757	uncharacterized	112.012	169.159	-0.594727	0.00540047	0.00851423	392	463	580	1235	743	575
CAD00971	guaB	uncharacterized	3988.01	4035.96	-0.0172439	0.23344	0.280932	17839	16067	17185	25456	16901	18555
CAD00972	lmo2759	uncharacterized	1065.71	282.263	1.9167	2.3944e-115	1.06442e-113	4476	4147	5030	1819	1036	1405
CAD00973	lmo2760	uncharacterized	18.812	39.225	-1.06012	5.09044e-06	1.10469e-05	75	90	76	265	189	138
CAD00974	lmo2761	uncharacterized	23.651	65.199	-1.46295	2.49564e-11	8.0998e-11	90	99	114	349	312	323
CAD00975	lmo2762	uncharacterized	5.386	19.414	-1.84981	2.8572e-06	6.3556e-06	20	27	22	84	105	104
CAD00976	lmo2763	uncharacterized	50.815	97.533	-0.940636	0.000578594	0.00100867	255	189	207	479	394	599
CAD00977	lmo2764	uncharacterized	30.364	56.519	-0.896374	0.00161747	0.00270254	137	120	132	256	237	360
CAC99245	glpF	uncharacterized	2.42	2.452	-0.0189519	0.806273	0.835313	8	7	16	19	10	8
CAC99532	rpoD	RNA polymerase sigma factor RpoD	427.752	498.266	-0.220142	0.717752	0.755339	1332	1748	2400	3804	2094	1622
CAC99531	lmo1453	uncharacterized	37.623	149.546	-1.9909	2.37912e-45	3.24666e-44	149	157	176	1080	600	577
CAC99246	AckA2	uncharacterized	45.351	35.448	0.35543	0.00223898	0.00369054	226	157	198	225	146	164
CAC99241	lmo1163	uncharacterized	0.39	0.861	-1.14254	0.229559	0.277057	2	1	2	6	3	4
CAC99240	lmo1162	uncharacterized	0.624	0.464	0.427421	0.507689	0.558934	1	2	5	5	1	1
CAC99243	lmo1165	uncharacterized	4.059	2.717	0.57911	0.0900369	0.117252	10	18	24	18	16	7
CAC98339	lmo0124	uncharacterized	0.39	1.723	-2.14338	0.00754766	0.0117045	1	2	2	10	12	4
CAC99508	lmo1430	uncharacterized	3.356	9.409	-1.4873	4.07975e-05	8.10425e-05	13	12	18	73	23	46
CAC99509	lmo1431	uncharacterized	376.781	1236.99	-1.71503	7.96679e-71	2.12496e-69	1702	1488	1637	8220	5137	5312
CAC99506	opuCA	uncharacterized	8.43	16.3	-0.951267	0.000398418	0.000706747	27	38	43	89	81	76
CAC99507	lmo1429	uncharacterized	10.616	7.62	0.478377	0.0471175	0.06469	56	34	46	46	20	49
CAC99504	opuCC	uncharacterized	8.82	9.806	-0.152886	0.927464	0.937368	26	40	47	69	51	28
CAC99505	opuCB	uncharacterized	4.683	6.228	-0.411336	0.360841	0.411469	13	17	30	31	39	24
CAC99502	lmo1424	uncharacterized	2281.68	171.279	3.73568	9.61642e-97	3.61725e-95	9307	8372	11552	992	684	909
CAC99503	opuCD	uncharacterized	10.382	12.523	-0.270496	0.546353	0.594144	32	49	52	86	54	49
CAC99500	lmo1422	uncharacterized	432.201	59.037	2.87201	3.19902e-180	3.12864e-178	1954	1653	1930	413	237	241
CAC99501	lmo1423	uncharacterized	2982.71	1121.76	1.41086	6.84092e-22	3.83772e-21	12877	11219	14116	6573	3813	6544
CAC98435	lmo0356	uncharacterized	1295.51	857.323	0.595609	3.05097e-20	1.62166e-19	4918	5260	6419	5684	3543	3712
CAC98434	lmo0355	uncharacterized	899.996	212.028	2.08566	4.68485e-18	2.18875e-17	2626	3869	5035	1639	906	655
CAC99438	folD	uncharacterized	78.994	268.68	-1.76607	2.19329e-16	9.5194e-16	292	347	373	1938	1306	811
CAC99439	lmo1361	uncharacterized	118.1	264.373	-1.16257	4.55686e-09	1.26608e-08	447	485	581	1889	1252	849
CAC98927	lmo0849	uncharacterized	3.122	5.036	-0.689808	0.140582	0.177253	16	8	16	40	18	18
CAC98926	lmo0848	uncharacterized	33.252	672.859	-4.33879	4.27074e-211	5.22098e-209	155	140	131	4697	2857	2601
CAC98925	lmo0847	uncharacterized	33.799	941.869	-4.80047	2.35001e-143	1.4989e-141	169	124	140	6455	4547	3213
CAC98924	lmo0846	uncharacterized	69.08	50.224	0.459891	3.49267e-05	7.00444e-05	280	252	353	321	176	261
CAC99432	lmo1354	uncharacterized	381.776	462.354	-0.276271	0.213496	0.259924	1451	1484	1956	3040	2214	1724
CAC99433	efp	uncharacterized	608.454	621.707	-0.0310866	0.483139	0.533307	2783	2322	2690	3801	2267	3315
CAC98929	lmo0851	uncharacterized	438.758	258.211	0.764875	8.99263e-16	3.7692e-15	1840	1645	2136	1705	878	1314
CAC99431	lmo1353	uncharacterized	316.13	180.025	0.812321	1.29259e-25	8.5224e-25	1349	1212	1489	1142	694	881
CAC99436	lmo1358	uncharacterized	224.257	290.28	-0.372292	0.0150617	0.0223752	915	866	1092	1913	1326	1142
CAC99437	lmo1359	uncharacterized	175.394	239.261	-0.447986	0.000312974	0.000563008	741	695	811	1618	1004	989
CAC99434	lmo1356	uncharacterized	278.975	342.028	-0.293979	0.185792	0.22856	1068	1069	1437	2427	1445	1290
CAC99435	lmo1357	acetyl-CoA carboxylase subunit (biotin carboxylase subunit)	440.631	644.433	-0.548459	0.0219917	0.0318635	1558	1790	2297	4462	3193	2071
CAC98749	lmo0671	uncharacterized	93.512	56.055	0.738308	3.89586e-07	9.27797e-07	436	341	421	344	185	317
CAC98748	lmo0670	uncharacterized	2.42	0.994	1.28369	0.0139809	0.0208966	5	13	13	7	4	4
CAC98219	lmo0004	uncharacterized	130.433	177.441	-0.44403	0.0090197	0.0138699	494	522	655	1217	630	831
CAC98218	lmo0003	uncharacterized	8.196	20.805	-1.34394	4.6669e-08	1.18551e-07	33	28	44	137	94	83
CAC99841	lmo1763	uncharacterized	299.114	257.018	0.218826	0.0420935	0.0582833	1390	1128	1314	1641	779	1459
CAC98743	lmo0665	uncharacterized	52.923	53.471	-0.0148618	0.587702	0.633474	231	219	228	293	234	280
CAC98742	lmo0664	uncharacterized	155.958	147.492	0.0805209	0.128059	0.162863	726	622	650	896	552	778
CAC98741	lmo0663	uncharacterized	569.347	327.849	0.796277	1.82803e-13	6.74646e-13	2073	2227	2994	2123	1488	1337
CAC98740	thiD	uncharacterized	1163.52	620.514	0.906955	2.37842e-47	3.47178e-46	4726	4705	5475	3842	2559	2964
CAC98747	lmo0669	uncharacterized	4.683	1.789	1.38828	0.000267142	0.000485924	17	19	24	11	6	10
CAC98746	lmo0668	uncharacterized	369.834	151.799	1.28472	6.2943e-48	9.327e-47	1578	1427	1733	957	561	773
CAC98745	lmo0667	uncharacterized	312.384	81.366	1.94082	3.18489e-66	7.78705e-65	1259	1217	1526	464	386	378
CAC98744	lmo0666	uncharacterized	52.064	58.97	-0.179695	0.729947	0.766523	247	204	216	381	223	286
CAC99344	lmo1266	uncharacterized	133.009	171.412	-0.365944	0.0746384	0.0987772	632	526	546	1061	718	808
CAD00552	lmo2474	uncharacterized	215.671	224.617	-0.0586349	0.793117	0.823136	761	878	1124	1407	1118	865
CAC99346	clpX	ATP-dependent Clp protease ATP-binding subunit ClpX	17821.2	4554.1	1.96835	8.72209e-47	1.22443e-45	84749	69574	73987	26726	17589	24417
CAC99347	lmo1269	uncharacterized	258.993	81.035	1.6763	3.31903e-34	3.03365e-33	911	1021	1386	571	307	345
CAC99340	lmo1262	uncharacterized	57.918	249.199	-2.10521	5.07916e-39	5.56055e-38	289	218	235	1502	938	1321
CAC99341	lmo1263	uncharacterized	0.546	0.795	-0.542054	0.598156	0.643694	0	3	4	5	5	2
CAC99342	lmo1264	uncharacterized	2.732	1.988	0.45864	0.277837	0.327511	18	7	10	8	9	13
CAD00553	lmo2475	uncharacterized	444.3	504.627	-0.183683	0.452433	0.503772	2029	1701	1962	3008	2258	2350
CAC99348	lmo1270	uncharacterized	221.135	87.66	1.33494	7.39605e-51	1.17935e-49	840	892	1101	580	377	366
CAD00550	lmo2472	uncharacterized	206.617	218.72	-0.0821262	0.955832	0.961732	660	868	1119	1378	1152	771
CAC98699	lmo0621	uncharacterized	27.788	14.776	0.911206	5.53119e-09	1.52238e-08	123	95	138	96	61	66
CAC98698	lmo0620	uncharacterized	93.278	74.475	0.324781	0.0143253	0.0213677	416	332	447	509	216	399
CAD00551	lmo2473	uncharacterized	195.376	199.108	-0.0272979	0.636891	0.682483	672	767	1064	1300	967	738
CAD00749	lmo0222	uncharacterized	582.226	266.162	1.12927	6.16812e-59	1.24809e-57	2360	2298	2801	1663	1049	1305
CAD00748	lmo0221	uncharacterized	523.84	199.505	1.3927	2.02682e-48	3.01863e-47	2025	2138	2548	1233	793	985
CAC98691	lmo0613	uncharacterized	291.23	48.435	2.58804	3.0261e-64	7.10286e-63	1011	1126	1594	340	219	172
CAC98690	lmo0612	uncharacterized	47.068	10.734	2.13256	4.18458e-13	1.5195e-12	134	172	297	82	53	27
CAC98693	lmo0615	uncharacterized	75.949	46.845	0.697136	1.35049e-08	3.58258e-08	327	277	369	292	165	250
CAC98692	lmo0614	uncharacterized	179.063	140.866	0.346144	0.000859257	0.00147517	844	645	805	876	510	740
CAD00743	lmo0216	uncharacterized	446.173	183.67	1.28049	1.57267e-41	1.89885e-40	2032	1737	1947	1236	684	852
CAD00742	lmo0215	uncharacterized	663.171	426.773	0.635912	6.68468e-16	2.82606e-15	2811	2594	3091	2963	1779	1699
CAD00741	mfd	transcription-repair coupling factor	330.025	606.136	-0.877066	6.76064e-14	2.57942e-13	1341	1332	1555	4204	2603	2341
CAC98696	lmo0618	uncharacterized	91.405	152.727	-0.74061	1.65635e-07	4.04981e-07	390	350	431	1030	526	749
CAC98329	lmo0114	uncharacterized	412.687	159.353	1.37282	1.25491e-19	6.38111e-19	1842	1455	1990	986	509	910
CAC98328	lmo0113	uncharacterized	325.966	132.385	1.29998	2.71921e-24	1.70839e-23	1458	1186	1532	841	440	717
CAD00189	lmo2111	uncharacterized	55.342	179.694	-1.6991	9.61962e-40	1.08973e-38	266	210	233	1111	763	838
CAD00188	lmo2110	uncharacterized	330.259	457.915	-0.471482	3.79476e-07	9.04454e-07	1304	1359	1568	3028	1819	2064
CAC98830	lmo0752	uncharacterized	92.029	77.258	0.252404	0.0033723	0.0054877	378	354	447	459	346	361
CAD00185	lmo2107	uncharacterized	10.46	25.245	-1.27111	1.25769e-08	3.34245e-08	44	47	43	175	86	120
CAD00184	lmo2106	uncharacterized	149.401	95.214	0.649944	2.88139e-10	8.70649e-10	607	570	737	621	328	488
CAC98323	lmo0108	uncharacterized	20.841	12.987	0.682356	2.05179e-05	4.21861e-05	78	82	107	95	46	55
CAC98322	lmo0107	uncharacterized	20.607	10.601	0.958934	2.98938e-08	7.73443e-08	85	79	100	77	43	40
CAC98325	lmo0110	uncharacterized	194.284	348.787	-0.844179	5.20062e-06	1.12776e-05	788	814	887	1998	1606	1660
CAC98324	lmo0109	uncharacterized	97.493	198.445	-1.02537	1.04868e-05	2.20719e-05	351	373	525	1238	914	843
CAD00183	lmo2105	uncharacterized	38.482	392.186	-3.34928	3.4613e-38	3.60122e-37	186	150	157	2297	1420	2202
CAD00182	lmo2104	uncharacterized	5.464	47.441	-3.11811	3.09876e-17	1.3923e-16	20	24	26	249	164	303
CAD00567	uvrB	excinuclease ABC (subunit B)	4227.64	567.242	2.89782	1.19498e-57	2.27667e-56	13505	16770	23886	4147	2515	1899
CAD00566	uvrA	excinuclease ABC (subunit A)	4859.74	908.806	2.41884	4.46019e-44	5.86825e-43	16554	19161	26544	6577	4184	2955
CAD00565	lmo2487	uncharacterized	507.604	166.575	1.60753	1.39225e-26	9.61145e-26	1997	1924	2582	1262	719	533
CAD00564	lmo2486	uncharacterized	178.906	164.719	0.119195	0.109658	0.141017	731	697	864	1193	756	537
CAD00563	lmo2485	uncharacterized	90.936	67.186	0.436691	3.66029e-06	8.06254e-06	391	343	431	464	266	284
CAD00562	lmo2484	uncharacterized	98.664	70.168	0.491711	4.54578e-07	1.07646e-06	429	381	454	500	248	311
CAD00561	lmo2483	HPr-P(Ser) kinase/phosphatase	509.555	499.459	0.0288716	0.188609	0.231734	2304	1891	2333	3036	1963	2539
CAD00560	lgt	uncharacterized	97.415	178.899	-0.876929	2.34727e-09	6.64117e-09	451	394	403	1080	813	807
CAD00123	lmo2045	uncharacterized	17.641	19.48	-0.143061	0.956171	0.961743	96	58	72	121	60	113
CAD00569	lmo2491	uncharacterized	885.946	249.001	1.83107	1.75429e-61	3.78462e-60	3920	3307	4123	1535	923	1300
CAD00568	lmo2490	uncharacterized	275.541	76.927	1.84071	9.38358e-39	1.01218e-37	1196	1001	1333	461	281	419
CAD00121	lmo2043	uncharacterized	25.212	32.997	-0.388224	0.19673	0.240403	127	94	102	221	108	169
CAC98836	lmo0758	uncharacterized	48.551	36.707	0.403446	0.0191856	0.0281031	130	203	289	241	160	153
CAC98930	lmo0852	uncharacterized	24.744	30.347	-0.294475	0.319558	0.369563	114	93	110	203	134	121
CAC98931	lmo0853	uncharacterized	13.582	21.667	-0.673803	0.00664477	0.0103481	72	46	56	139	95	93
CAC99965	lmo1887	uncharacterized	150.416	156.106	-0.053568	0.59828	0.643694	611	629	687	1015	742	599
CAC98932	lmo0854	uncharacterized	15.143	20.01	-0.40207	0.125889	0.160243	60	67	67	124	90	88
CAD00361	lmo2283	protein gp20 [Bacteriophage A118]	2.654	2.518	0.0758901	0.597697	0.643539	10	12	12	19	10	9
CAD00360	lmo2282	protein gp21 [Bacteriophage A118]	0.546	0.398	0.456133	0.541285	0.589506	3	2	2	2	3	1
CAD00363	lmo2285	Protein gp18 [Bacteriophage A118]	9.367	7.288	0.362064	0.0516284	0.0702912	38	35	47	56	28	26
CAC98421	lmo0342	uncharacterized	18.187	47.044	-1.3711	3.70028e-06	8.1445e-06	72	69	92	194	217	299
CAD00365	lmo2287	putative tape-measure [Bacteriophage A118]	11.943	8.879	0.427696	0.0263229	0.0376515	43	61	49	59	43	32
CAD00364	lmo2286	Protein gp17 [Bacteriophage A118]	10.382	8.547	0.280594	0.109156	0.140467	45	49	39	48	34	47
CAD00367	lmo2289	Protein gp14 [Bacteriophage A118]	1.873	1.458	0.36136	0.403854	0.454685	7	9	8	9	11	2
CAD00366	lmo2288	Protein gp15 [Bacteriophage A118]	2.888	1.656	0.802368	0.0459334	0.0632717	15	8	14	11	6	8
CAD00369	lmo2291	major tail shaft protein [Bacteriophage A118]	2.264	2.783	-0.297767	0.682552	0.724533	8	9	12	18	14	10
CAC98426	lmo0347	uncharacterized	0.624	18.884	-4.91947	1.55157e-18	7.48737e-18	1	6	1	88	100	97
CAC98427	lmo0348	uncharacterized	0.859	22.263	-4.69585	9.5534e-25	6.10668e-24	5	3	3	135	96	105
CAD00419	lmo2341	uncharacterized	64.865	453.542	-2.80572	7.0518e-37	7.08561e-36	235	244	352	3351	2069	1425
CAD00418	lmo2340	uncharacterized	93.746	341.498	-1.86505	3.30449e-19	1.64779e-18	370	371	460	2425	1621	1108
CAC98424	lmo0345	uncharacterized	1.171	7.752	-2.72683	1.07052e-07	2.65953e-07	2	5	8	37	29	51
CAD00413	fruA	uncharacterized	1580.96	3921.66	-1.31066	8.52885e-06	1.80546e-05	7139	6176	6939	32653	16839	9695
CAD00412	lmo2334	uncharacterized	139.644	144.511	-0.0494257	0.482738	0.533065	653	574	562	1028	440	713
CAD00410	int	putative integrase [Bacteriophage A118]	219.418	206.529	0.0873375	0.0899293	0.117216	1009	838	964	1273	866	978
CAD00417	lmo2339	uncharacterized	101.864	39.557	1.36464	5.21396e-36	5.11904e-35	441	374	490	276	151	170
CAD00416	pepC	aminopeptidase C	184.448	137.156	0.427396	8.9415e-07	2.07059e-06	765	727	871	797	575	698
CAD00415	lmo2337	uncharacterized	199.279	344.877	-0.791292	0.185211	0.228131	832	798	923	3135	1503	567
CAD00414	fruB	fructose-1-phosphate kinase	136.6	365.086	-1.41828	0.0244991	0.0352528	434	625	691	3304	1736	470
CAC98541	lmo0462	uncharacterized	12.411	5.301	1.22728	4.42222e-07	1.05059e-06	50	58	51	38	20	22
CAC98540	lmo0461	uncharacterized	2.42	2.253	0.10316	0.654234	0.699025	13	8	10	11	11	12
CAC99588	lmo1510	uncharacterized	138.083	156.371	-0.179437	0.712884	0.751024	483	531	755	1085	721	554
CAC99834	gatC	glutamyl-tRNA(Gln) amidotransferase (subunit C)	90.39	154.648	-0.774753	0.000244947	0.000447214	361	359	438	1022	805	507
CAC98542	lmo0463	uncharacterized	9.601	3.843	1.32095	1.37258e-05	2.86629e-05	32	39	52	18	13	27
CAC98545	lmo0466	uncharacterized	124.11	160.545	-0.371358	0.0365502	0.0511634	558	448	584	934	721	768
CAC98544	lmo0465	Hypothetical orf	32.862	28.425	0.20926	0.159346	0.198861	157	115	149	170	85	174
CAC99830	lmo1752	uncharacterized	128.169	126.952	0.0137642	0.362986	0.413592	444	550	648	842	528	546
CAC99831	lmo1753	uncharacterized	259.773	274.51	-0.0796072	0.686177	0.727853	983	1010	1335	1866	1195	1082
CAD00985	lmo2772	uncharacterized	3.356	43.532	-3.69726	3.1145e-33	2.74413e-32	16	12	15	248	215	194
CAD00984	lmo2771	uncharacterized	2.654	26.636	-3.32714	9.52869e-28	6.97186e-27	11	11	12	158	114	130
CAD00987	lmo2774	uncharacterized	7.415	5.036	0.558168	0.0558523	0.075621	34	30	31	24	30	22
CAD00986	lmo2773	uncharacterized	39.028	344.678	-3.14267	4.89514e-33	4.28726e-32	201	137	162	2085	1211	1906
CAD00981	lmo2768	uncharacterized	47.068	69.373	-0.559628	0.00467843	0.00745602	231	182	190	460	313	274
CAD00980	lmo2767	uncharacterized	407.847	749.918	-0.878705	2.90293e-06	6.45242e-06	2117	1522	1586	4575	2852	3891
CAD00983	lmo2770	uncharacterized	1819.12	604.744	1.58884	2.86517e-47	4.16159e-46	6259	7379	9667	4131	2275	2721
CAD00982	lmo2769	uncharacterized	17.797	36.376	-1.03135	2.44164e-05	4.98176e-05	101	55	72	245	159	145
CAD00989	lmo2776	uncharacterized	1.405	1.126	0.319363	0.402585	0.453496	8	4	6	12	1	4
CAD00988	lmo2775	uncharacterized	8.508	7.752	0.134251	0.298658	0.348	30	41	38	52	25	40
CAC99848	purL	uncharacterized	2.888	8.349	-1.53153	0.000471149	0.000829743	14	9	14	72	37	17
CAC99879	ffh	uncharacterized	430.094	517.018	-0.265563	0.056798	0.076777	1781	1685	2044	3477	1934	2392
CAC99685	pheT	uncharacterized	491.446	499.26	-0.0227584	0.17757	0.219735	2126	1912	2258	3174	2085	2276
EBG00000016643	transfert RNA-Ser	uncharacterized	67.675	30.28	1.16026	0.0147221	0.021904	152	516	199	265	59	133
EBG00000016642	transfert RNA-Thr	uncharacterized	234.327	437.375	-0.900348	0.000303644	0.00054824	1086	1042	874	2697	1322	2582
EBG00000016641	transfert RNA-Glu	uncharacterized	8.898	11.993	-0.43064	0.764138	0.797584	15	82	17	86	36	59
EBG00000016640	transfert RNA-Val	uncharacterized	1.171	1.789	-0.611412	0.430933	0.48258	2	7	6	14	3	10
EBG00000016647	transfert RNA-Lys	uncharacterized	16.392	24.45	-0.576843	0.26213	0.311498	75	93	42	154	57	158
EBG00000016646	transfert RNA-Leu	uncharacterized	1.249	0.596	1.06739	0.135031	0.170694	2	13	1	7	0	2
EBG00000016645	transfert RNA-Met	uncharacterized	11.396	32.136	-1.49566	2.29438e-05	4.68782e-05	38	73	35	204	93	188
EBG00000016644	transfert RNA-Arg	uncharacterized	1.405	0.53	1.40651	0.0293028	0.0416744	5	10	3	5	2	1
EBG00000016649	transfert RNA-Met	uncharacterized	31.535	69.307	-1.13605	0.00463966	0.00739824	134	196	74	457	188	401
EBG00000016648	transfert RNA-Val	uncharacterized	43.478	108.532	-1.31976	0.000203855	0.000374755	176	250	131	752	252	634
CAD00969	topB	uncharacterized	97.649	154.052	-0.65774	0.00447792	0.00717543	349	397	505	1180	625	520
CAD00968	lmo2755	uncharacterized	55.42	75.866	-0.453047	0.00907479	0.0139473	216	206	288	531	304	310
CAD00963	lmo2750	uncharacterized	40.746	33.394	0.28707	0.0266564	0.0380769	144	164	214	226	149	129
CAD00962	lmo2749	uncharacterized	20.529	14.842	0.467978	0.00266496	0.00437304	89	74	100	89	56	79
CAD00961	lmo2748	uncharacterized	13.192	9.276	0.508089	0.0175022	0.025753	58	47	64	51	33	56
CAD00960	serS	seryl-trna synthetase	433.294	589.174	-0.443348	0.018322	0.0269187	2131	1704	1716	3458	2493	2941
CAD00967	lmo2754	uncharacterized	255.324	423.328	-0.729447	2.00651e-13	7.38658e-13	1041	1002	1228	2965	1677	1747
CAD00966	lmo2753	uncharacterized	7.572	24.118	-1.67136	4.39799e-05	8.71872e-05	39	25	33	178	41	145
CAD00965	lmo2752	uncharacterized	372.41	186.055	1.00116	4.97298e-31	4.13335e-30	1526	1503	1742	1337	741	730
CAD00964	lmo2751	uncharacterized	328.073	115.953	1.50048	3.83011e-61	8.14315e-60	1325	1330	1548	799	495	456
CAC99854	lmo1776	uncharacterized	108.421	101.111	0.100704	0.153083	0.191696	507	396	486	683	307	536
CAD00698	rplE	ribosomal protein L5	63.304	1083.6	-4.09739	1.6746e-48	2.50677e-47	257	264	290	8603	5321	2430
CAD01058	lmo2845	uncharacterized	839.268	276.034	1.60429	8.5327e-35	7.92245e-34	3967	3119	3666	1673	993	1500
CAD01059	lmo2846	uncharacterized	0.703	2.452	-1.80236	0.00603903	0.0094398	6	2	1	13	13	11
CAC98684	lmo0606	uncharacterized	992.962	47.044	4.39966	5.07581e-294	1.14557e-291	3766	3958	4997	276	208	226
CAC99649	pfk	uncharacterized	2479.87	2945.4	-0.248202	0.427931	0.479767	12684	9586	9500	16729	11554	16170
CAC99648	pykA	uncharacterized	4317.02	4640.64	-0.104289	0.985481	0.987163	18060	17385	19861	28454	21239	20345
CAD00199	lmo2121	uncharacterized	72.047	752.104	-3.38392	3.75489e-16	1.61065e-15	252	312	359	2386	4855	4110
CAC99641	lmo1563	uncharacterized	58.152	88.323	-0.60296	0.133743	0.169284	170	224	351	677	459	197
CAC99640	lmo1562	uncharacterized	103.66	127.747	-0.30143	0.298519	0.347976	413	417	498	907	599	422
CAC99643	polA	DNA polymerase I	582.461	526.89	0.14466	0.152563	0.191209	1994	2233	3235	3752	2505	1695
CAC99642	mutM	uncharacterized	102.176	134.638	-0.398029	0.231428	0.278739	338	403	568	951	696	385
CAC99645	citZ	uncharacterized	384.742	696.248	-0.85571	7.6286e-19	3.74286e-18	1581	1490	1858	4353	3106	3049
CAC99644	citC	uncharacterized	720.465	1022.17	-0.504642	9.0469e-07	2.0884e-06	2963	2814	3453	6610	4374	4443
CAC99647	lmo1569	uncharacterized	661.064	219.516	1.59046	3.21201e-24	2.00939e-23	2757	2352	3360	1464	640	1209
CAC99646	lmo1568	uncharacterized	116.851	295.713	-1.33953	1.90146e-17	8.66285e-17	579	395	523	1759	1221	1483
CAC99511	lmo1433	uncharacterized	21.31	20.01	0.0908094	0.266351	0.31613	79	91	103	135	93	74
CAC99510	lmo1432	uncharacterized	671.055	240.586	1.47988	7.4621e-20	3.84777e-19	2996	2516	3085	1398	788	1445
CAC99513	lmo1435	uncharacterized	260.944	489.587	-0.907825	7.56195e-06	1.61358e-05	952	1096	1295	3277	2493	1619
CAC99512	lmo1434	uncharacterized	924.35	1375.87	-0.573828	1.32225e-07	3.27107e-07	4136	3558	4148	8684	6060	6021
CAC99515	lmo1437	uncharacterized	314.804	621.11	-0.980395	1.16668e-08	3.12606e-08	1258	1217	1558	4287	2949	2138
CAC99514	lmo1436	uncharacterized	253.763	531.263	-1.06594	1.56867e-05	3.25264e-05	906	1049	1296	3743	2763	1512
CAC99517	sod	superoxide dismutase	9753.21	4327.9	1.17221	2.79878e-15	1.14587e-14	45349	37757	41844	25030	15487	24801
CAC99516	lmo1438	uncharacterized	2364.34	1277.2	0.88845	2.12772e-31	1.79388e-30	8835	9171	12284	8349	5215	5712
CAC99519	lmo1441	uncharacterized	256.105	113.303	1.17655	5.58686e-20	2.9167e-19	1147	944	1190	714	375	621
CAC99518	lmo1440	uncharacterized	1327.12	923.847	0.522577	0.0013867	0.00233692	6695	4919	5388	5280	3054	5609
CAC98590	lmo0511	uncharacterized	112.09	48.435	1.21054	7.33102e-16	3.08155e-15	506	430	500	306	160	265
CAC98591	lmo0512	uncharacterized	386.148	177.772	1.11913	9.2449e-17	4.07888e-16	1759	1461	1727	1098	600	985
CAC98596	lmo0517	uncharacterized	1.171	90.178	-6.26696	2.35873e-09	6.66716e-09	5	3	7	471	314	576
CAC98597	lmo0518	uncharacterized	51.986	9.541	2.44591	2.35785e-41	2.81216e-40	234	191	241	68	31	45
CAC98594	lmo0515	uncharacterized	15.377	8.415	0.869739	0.000225739	0.000413433	55	62	80	52	20	55
CAC98595	lmo0516	uncharacterized	169.383	155.642	0.122058	0.01217	0.01833	661	678	831	1041	565	743
CAD01050	lmo2837	uncharacterized	1.171	1.524	-0.380122	0.65016	0.695179	4	5	6	10	6	7
CAC98724	lmo0646	uncharacterized	86.799	59.5	0.544789	3.01951e-09	8.45346e-09	335	333	444	385	240	273
CAC98727	lmo0649	uncharacterized	38.092	46.779	-0.296373	0.343629	0.394293	122	151	215	332	192	182
CAC98338	lmo0123	uncharacterized	4.215	12.125	-1.52438	6.7715e-05	0.000131486	14	20	20	84	69	30
CAC98726	lmo0648	uncharacterized	51.986	55.061	-0.0829077	0.789079	0.819815	215	211	240	345	230	256
CAC98721	lmo0643	uncharacterized	4.371	34.521	-2.98144	3.41722e-21	1.86706e-20	26	8	22	210	127	184
CAD01055	lmo2842	uncharacterized	123.564	116.284	0.0876059	0.089797	0.117095	439	494	650	836	393	526
CAC98916	uhpT	uncharacterized	7.806	6.361	0.29533	0.122142	0.156014	30	34	36	40	23	33
CAC98917	lmo0839	uncharacterized	12.489	6.295	0.98838	1.13379e-05	2.38121e-05	43	56	61	50	17	28
CAC98914	lmo0836	uncharacterized	267.111	62.085	2.10512	8.41325e-34	7.54877e-33	1214	972	1236	372	191	374
CAC99429	lmo1351	uncharacterized	370.77	414.847	-0.162055	0.915123	0.928413	1727	1419	1604	2701	1196	2364
CAC99428	lmo1350	uncharacterized	90.39	667.293	-2.88409	6.67553e-78	1.97838e-76	337	347	474	3701	3277	3093
CAC98910	lmo0832	uncharacterized	8.508	2.12	2.00476	2.97667e-09	8.34949e-09	26	34	49	14	9	9
CAC98911	lmo0833	uncharacterized	7.415	12.192	-0.717416	0.0794477	0.104576	31	31	33	79	30	75
CAC99425	comGA	uncharacterized	10.694	13.649	-0.351994	0.269525	0.31938	44	46	47	79	68	59
CAC99424	comGB	uncharacterized	15.377	18.95	-0.301424	0.375997	0.426431	70	59	68	127	69	90
CAC99427	lmo1349	uncharacterized	29.584	565.32	-4.25618	2.48283e-106	9.84409e-105	108	122	149	3511	2935	2086
CAC98689	lmo0611	uncharacterized	160.251	299.092	-0.900256	9.00346e-07	2.08001e-06	702	594	757	2125	887	1502
CAC99421	lmo1343	uncharacterized	1.951	1.458	0.420223	0.334951	0.385239	10	2	13	9	6	7
CAC99420	lmo1342	uncharacterized	1.327	1.126	0.236962	0.552932	0.600186	3	5	9	9	5	3
CAC99423	lmo1345	uncharacterized	1.327	1.06	0.324104	0.509192	0.560077	4	2	11	7	2	7
CAC98919	lmo0841	uncharacterized	457.804	210.769	1.11907	2.50484e-38	2.62471e-37	1712	1905	2248	1332	918	931
CAD00084	alsS	uncharacterized	173.989	246.483	-0.502492	3.96889e-05	7.90008e-05	690	680	859	1607	913	1200
CAD00085	lmo2007	uncharacterized	10.616	13.186	-0.312767	0.420316	0.471951	44	35	57	90	54	55
CAD00086	lmo2008	uncharacterized	2.342	5.897	-1.33224	0.00569763	0.00894907	12	11	7	40	33	16
CAD00087	lmo2009	uncharacterized	3.669	9.21	-1.32781	0.000113188	0.000213565	17	11	19	58	48	33
CAD00080	lmo2002	uncharacterized	2.029	345.606	-7.41222	1.06316e-19	5.42489e-19	7	11	8	3130	1618	468
CAD00081	lmo2003	uncharacterized	1.717	234.026	-7.09063	6.17155e-14	2.35773e-13	6	10	6	2429	872	231
CAD00082	lmo2004	uncharacterized	1.951	195.861	-6.64947	2.34464e-10	7.12866e-10	5	7	13	2045	670	241
CAC98779	lmo0701	uncharacterized	2.186	3.976	-0.863024	0.0820166	0.107812	10	8	10	31	16	13
CAC98776	lmo0698	uncharacterized	0.078	1.855	-4.5718	0.000138629	0.000258574	0	0	1	16	8	4
CAC98777	lmo0699	uncharacterized	0.624	4.771	-2.93467	3.63315e-05	7.27126e-05	4	4	0	44	18	10
CAC98774	lmo0696	uncharacterized	0.312	1.126	-1.85159	0.0855482	0.112153	2	0	2	13	2	2
CAC98775	lmo0697	uncharacterized	0.546	4.439	-3.02326	1.04417e-05	2.19929e-05	2	2	3	41	11	15
CAD00088	lmo2010	uncharacterized	7.65	15.505	-1.0192	0.00018472	0.000341506	31	27	40	102	78	54
CAC98773	lmo0695	uncharacterized	0.312	0.663	-1.08746	0.379818	0.43048	1	1	2	7	2	1
CAC98770	cheA	two-component sensor histidine kinase CheA	1.561	7.487	-2.26192	2.24746e-05	4.59835e-05	3	7	10	60	38	15
CAC98771	lmo0693	uncharacterized	0.468	0.861	-0.879505	0.399669	0.451011	2	3	1	8	2	3
CAC99357	clpY	uncharacterized	202.48	460.565	-1.18563	2.23626e-05	4.57864e-05	683	851	1060	3537	2245	1169
CAC99356	clpQ	uncharacterized	50.971	110.188	-1.11222	0.000743501	0.00128546	169	203	281	850	559	254
CAC99355	codV	uncharacterized	203.416	346.004	-0.766356	1.89164e-10	5.78133e-10	834	790	982	2496	1365	1361
CAC99354	gid	uncharacterized	153.226	149.679	0.0337893	0.0509203	0.0694238	614	621	728	1030	586	643
CAC99353	topA	uncharacterized	393.095	215.142	0.869589	6.35553e-13	2.27127e-12	1382	1553	2101	1545	893	809
CAC99352	lmo1274	uncharacterized	7.962	8.415	-0.0798324	0.824372	0.851957	30	32	40	64	39	24
CAC99351	rnhB	uncharacterized	226.989	249.332	-0.135446	0.846792	0.871138	864	850	1194	1646	1074	1043
CAC99350	lmo1272	uncharacterized	161.656	205.734	-0.347853	0.227429	0.274825	534	643	894	1445	985	675
CAC99587	lmo1509	uncharacterized	662.235	608.057	0.123137	0.110474	0.141976	2306	2580	3598	4274	2728	2175
CAD00847	lmo0320	uncharacterized	3.903	3.909	-0.00221612	0.703316	0.74415	20	15	15	26	10	23
CAC99359	lmo1281	uncharacterized	110.372	79.709	0.46956	0.000534113	0.00093446	390	432	592	500	400	303
CAC99358	codY	uncharacterized	270.155	681.273	-1.33445	7.21511e-48	1.06378e-46	1218	1065	1178	4518	2627	3137
CAD00772	secE	uncharacterized	186.79	369.989	-0.986065	7.16295e-06	1.5329e-05	925	702	766	2244	1163	2177
CAD00773	nusG	transcription antitermination factor	467.405	485.545	-0.0549318	0.770264	0.802541	2283	1779	1926	2772	1608	2948
CAD00770	sigH	RNA polymerase sigma-30 factor (sigma-H)	81.491	57.181	0.511105	0.000258872	0.000471173	294	314	436	412	257	194
CAD00771	lmo0244	uncharacterized	281.551	537.227	-0.932136	1.15456e-05	2.4231e-05	1355	1053	1199	3341	1667	3100
CAD00776	rplA	ribosomal protein L1	2603.2	3969.17	-0.608552	1.65636e-07	4.04981e-07	10833	10759	11758	27167	16723	16014
CAD00777	rplJ	ribosomal protein L10	557.795	3503.37	-2.65094	5.45872e-108	2.22443e-106	2624	2190	2332	23269	14828	14777
CAD00774	lmo0247	uncharacterized	9.913	10.8	-0.123638	0.943786	0.95157	37	36	54	79	33	51
CAD00775	rplK	ribosomal protein L11	1953.45	2966.74	-0.602853	5.52406e-10	1.63531e-09	8153	8160	8713	19634	12541	12600
CAD00778	rplL	ribosomal protein L12	374.517	2256.45	-2.59095	2.06878e-114	8.9262e-113	1776	1478	1544	14903	9104	10048
CAD00779	lmo0252	uncharacterized	114.9	128.012	-0.1559	0.780558	0.811825	509	491	472	725	477	730
CAC99610	ruvB	uncharacterized	388.021	335.8	0.208533	2.53145e-05	5.15783e-05	1518	1566	1887	2173	1456	1439
CAD00170	betL	glycine betaine transporter BetL	145.498	525.896	-1.85378	6.99216e-19	3.44212e-18	799	521	544	3093	1912	2932
CAD00171	lmo2093	uncharacterized	23.027	18.552	0.311752	0.0463055	0.0636945	109	81	105	129	48	103
CAD00172	lmo2094	uncharacterized	19.905	19.281	0.045951	0.498343	0.549263	89	81	85	119	57	115
CAD00173	lmo2095	uncharacterized	1978.9	1473.33	0.425615	0.00519971	0.0082198	7339	9681	8332	9675	4173	8388
CAD00174	lmo2096	uncharacterized	28.1	26.835	0.0664542	0.218698	0.265587	103	114	143	181	112	112
CAC98359	lmo0144	uncharacterized	7.493	6.891	0.12083	0.389143	0.439979	36	25	35	43	31	30
CAD00176	lmo2098	uncharacterized	1.795	5.433	-1.59777	0.000394471	0.000700169	4	9	10	37	25	20
CAD00177	lmo2099	uncharacterized	8.04	50.953	-2.6639	3.87106e-29	2.96545e-28	30	36	37	337	232	200
CAD00178	lmo2100	uncharacterized	134.336	83.486	0.68624	1.67405e-12	5.8542e-12	528	525	668	557	292	411
CAD00179	lmo2101	uncharacterized	95.386	827.374	-3.11669	1.26274e-156	9.74969e-155	425	400	397	5070	3529	3888
CAC98356	lmo0141	uncharacterized	0.468	2.783	-2.57206	0.000319521	0.000574082	0	3	3	20	6	16
CAC98357	lmo0142	uncharacterized	2.42	7.222	-1.57739	4.73516e-05	9.36182e-05	9	7	15	47	26	36
CAC98350	lmo0135	uncharacterized	45.819	1260.91	-4.78237	3.3775e-212	4.30851e-210	201	171	215	9424	5093	4513
CAC98351	lmo0136	uncharacterized	26.539	656.426	-4.62845	0	0	108	119	113	4478	2720	2709
CAC98352	lmo0137	uncharacterized	30.364	790.335	-4.70203	4.001e-237	6.52163e-235	130	147	112	5387	3167	3374
CAC98353	lmo0138	uncharacterized	1.093	3.247	-1.57081	0.00652728	0.0101759	4	3	7	28	14	7
CAD00798	lmo0271	uncharacterized	323.936	376.947	-0.218653	0.278724	0.328425	1361	1265	1524	2178	1596	1915
CAD00799	lmo0272	uncharacterized	189.678	246.615	-0.378708	0.16182	0.201604	924	736	770	1536	815	1371
CAC99614	lmo1536	uncharacterized	186.166	139.607	0.415218	1.37757e-10	4.27251e-10	818	731	836	896	564	647
CAD00790	inlH	internalin H	15.377	7.156	1.10355	7.44756e-06	1.59149e-05	53	48	96	51	29	28
CAD00791	inlE	internalin E	20.685	7.752	1.41594	4.04063e-12	1.38495e-11	91	86	88	54	28	35
CAD00792	lmo0265	uncharacterized	5.386	4.638	0.215711	0.274961	0.325035	18	25	26	31	14	25
CAD00793	lmo0266	uncharacterized	19.514	12.655	0.624802	0.000170343	0.00031572	71	78	101	81	56	54
CAD00794	lmo0267	uncharacterized	47.459	30.744	0.626377	0.000125744	0.000235741	143	204	261	208	136	120
CAD00795	lmo0268	uncharacterized	359.062	334.342	0.102908	0.106087	0.136937	1588	1374	1638	2008	1233	1805
CAD00796	lmo0269	uncharacterized	10.538	19.546	-0.891272	0.00437729	0.00702954	53	45	37	126	57	112
CAD00797	lmo0270	uncharacterized	127.935	137.288	-0.101795	0.978422	0.980762	527	504	608	789	580	703
CAC99853	purE	hosphoribosylaminoimidazole carboxylase I	10.069	21.534	-1.0967	0.000420686	0.000744447	47	19	63	142	102	81
CAD00314	lmo2236	uncharacterized	3.435	0.53	2.69625	6.80376e-06	1.4603e-05	21	8	15	5	1	2
CAD00315	lmo2237	uncharacterized	17.251	2.319	2.89511	8.37091e-20	4.30882e-19	90	65	66	17	9	9
CAD00316	lmo2238	uncharacterized	65.256	8.084	3.01297	1.96351e-18	9.41331e-18	335	232	269	46	31	45
CAD00317	lmo2239	uncharacterized	227.614	193.41	0.234927	0.0258513	0.0370893	1166	851	899	1171	726	1022
CAD00310	lmo2232	uncharacterized	1812.48	906.885	0.998974	6.54914e-11	2.07507e-10	8866	6600	7754	5142	3401	5144
CAD00311	lmo2233	uncharacterized	66.583	71.957	-0.111981	0.903536	0.918246	303	252	298	465	277	344
CAD00312	lmo2234	uncharacterized	5.386	1.656	1.70151	7.8967e-05	0.000152127	21	22	26	12	7	6
CAD00313	lmo2235	uncharacterized	24.51	2.584	3.24569	1.23693e-26	8.55931e-26	90	98	126	22	12	5
CAD00318	lmo2240	uncharacterized	154.787	115.489	0.422529	0.000356713	0.000637003	795	550	638	700	491	552
CAD00319	lmo2241	uncharacterized	23.807	34.852	-0.549856	0.0129027	0.0193639	116	77	112	221	162	143
CAD00428	lmo2350	uncharacterized	0.39	1.524	-1.96632	0.0133604	0.0199794	1	2	2	8	7	8
CAD00429	lmo2351	uncharacterized	0.156	0.729	-2.22437	0.0827525	0.108682	1	1	0	7	3	1
CAD00426	lmo2348	uncharacterized	1.249	5.367	-2.10334	3.6434e-05	7.28679e-05	4	4	8	40	29	12
CAD00427	lmo2349	uncharacterized	0.937	3.777	-2.01112	0.000198749	0.000365598	4	3	5	25	22	10
CAD00424	lmo2346	uncharacterized	3.044	4.506	-0.565879	0.249975	0.298262	10	14	15	33	24	11
CAD00425	lmo2347	uncharacterized	0.703	2.584	-1.87801	0.0024967	0.00410321	0	6	3	17	11	11
CAD00422	lmo2344	uncharacterized	2.966	2.982	-0.00776166	0.748195	0.783162	7	17	14	22	13	10
CAD00423	lmo2345	uncharacterized	4.918	5.765	-0.229249	0.918372	0.930101	16	24	23	53	22	12
CAD00420	lmo2342	uncharacterized	130.901	72.818	0.846109	3.09602e-07	7.42134e-07	392	548	737	550	253	296
CAD00421	lmo2343	uncharacterized	23.105	18.751	0.301238	0.0345548	0.0486254	77	84	135	137	73	73
CAC98437	lmo0358	uncharacterized	9.055	16.035	-0.824438	0.0016085	0.00268908	37	40	39	96	75	71
CAD00228	lmo2150	uncharacterized	56.123	105.683	-0.913079	0.000543791	0.000950824	252	204	263	772	264	559
CAD00229	lmo2151	uncharacterized	3.122	1.723	0.857548	0.03498	0.0491295	13	16	11	11	11	4
CAD00558	lmo2480	uncharacterized	93.902	176.58	-0.911094	3.45696e-09	9.66895e-09	453	352	398	1057	699	909
CAD00559	lmo2481	uncharacterized	104.752	188.838	-0.850171	8.95214e-11	2.80017e-10	493	404	445	1164	812	874
CAD00220	lmo2142	uncharacterized	146.201	312.808	-1.09732	4.06066e-06	8.8844e-06	773	536	564	1999	935	1787
CAD00221	lmo2143	uncharacterized	14.441	42.008	-1.54049	3.45182e-16	1.48499e-15	54	48	83	283	157	194
CAD00222	lmo2144	uncharacterized	95.464	75.866	0.331503	0.00847635	0.0130618	410	348	465	460	253	432
CAD00223	lmo2145	uncharacterized	222.696	167.701	0.409184	5.76919e-05	0.000113072	1001	872	980	1055	593	883
CAD00556	trxB	thioredoxin reductase	4644.31	922.986	2.33108	1.22774e-161	1.05947e-159	19813	18376	21310	5711	3574	4645
CAD00557	lmo2479	uncharacterized	160.173	175.387	-0.130911	0.889759	0.909283	691	614	747	1130	806	711
CAD00226	lmo2148	uncharacterized	907.958	446.651	1.02348	4.94128e-09	1.36771e-08	4608	3310	3714	2757	1359	2625
CAD00555	galE	UDP-glucose 4-epimerase	125.75	137.156	-0.125259	0.998336	0.99876	471	520	620	933	629	508
CAC98436	lmo0357	uncharacterized	5.464	26.106	-2.25635	2.26423e-06	5.07895e-06	28	13	29	174	75	145
CAC98431	lmo0352	uncharacterized	117.241	168.562	-0.523802	3.76213e-06	8.26824e-06	489	455	558	1140	659	745
CAC99858	lmo1780	uncharacterized	267.033	181.615	0.556135	3.88557e-05	7.75001e-05	880	1080	1461	1356	713	672
CAC98463	lmo0384	uncharacterized	1.015	5.765	-2.50584	1.85587e-05	3.83459e-05	2	4	7	27	42	18
CAC98430	lmo0351	uncharacterized	0.781	22.528	-4.85025	4.86128e-24	3.00273e-23	7	2	1	161	86	93
CAC99859	lmo1781	uncharacterized	7.806	7.355	0.0858581	0.453811	0.504923	20	36	44	51	33	27
CAD00585	ftsE	uncharacterized	264.379	666.829	-1.33471	2.26507e-23	1.35076e-22	1199	1057	1131	4641	2885	2538
CAC98469	lmo0390	uncharacterized	49.332	38.43	0.360291	0.00158298	0.00265095	203	209	220	285	116	179
CAC99612	lmo1534	uncharacterized	268.984	302.472	-0.169281	0.705753	0.745654	953	1220	1273	1981	1371	1213
CAC98432	lmo0353	uncharacterized	18.343	21.667	-0.24027	0.552837	0.600186	72	74	89	151	91	85
CAD00888	lmo2675	uncharacterized	248.767	40.352	2.62408	2.1507e-158	1.8029e-156	988	1001	1198	255	170	184
CAD00889	lmo2676	uncharacterized	506.511	207.258	1.28917	1.20703e-75	3.37278e-74	1989	2038	2462	1311	832	985
CAD00884	lmo2671	uncharacterized	38.014	23.919	0.668374	0.000137772	0.00025714	168	158	161	159	99	103
CAD00885	lmo2672	uncharacterized	64.475	22.462	1.52125	5.78646e-23	3.41599e-22	269	259	298	148	88	103
CAD00886	lmo2673	uncharacterized	16.314	6.493	1.32915	2.53638e-09	7.15552e-09	77	56	76	37	27	34
CAD00887	lmo2674	uncharacterized	299.27	277.558	0.108658	0.155052	0.193996	1432	1147	1255	1649	968	1572
CAD00880	lmo2667	uncharacterized	6.401	28.756	-2.16749	6.60599e-12	2.22526e-11	25	27	30	165	174	95
CAD00881	lmo2668	uncharacterized	18.734	140.402	-2.90583	3.45148e-27	2.46991e-26	62	72	106	936	738	445
CAD00882	lmo2669	uncharacterized	234.093	65.729	1.83248	7.90282e-34	7.11254e-33	1093	922	984	416	216	360
CAD00883	lmo2670	uncharacterized	29.896	14.312	1.06273	6.52224e-12	2.2021e-11	132	123	128	92	59	65
CAD00103	nadA	uncharacterized	12.255	9.806	0.321634	0.0630944	0.0847696	59	39	59	61	42	45
EBG00000016712	transfert RNA-Leu	uncharacterized	19.046	49.164	-1.36811	1.50961e-05	3.13683e-05	65	117	62	309	149	284
CAC99611	ruvA	uncharacterized	288.186	267.023	0.110036	0.00274434	0.00449575	1198	1122	1372	1701	1159	1170
CAC98288	lmo0073	uncharacterized	7.572	8.084	-0.0943949	0.857959	0.880466	26	37	34	57	27	38
CAD00958	lmo2745	uncharacterized	455.462	323.608	0.493083	4.7546e-13	1.71798e-12	1925	1772	2138	2181	1315	1388
CAD00959	lmo2746	uncharacterized	85.16	120.194	-0.497117	0.0308234	0.0437099	443	316	332	711	489	614
CAD00956	lmo2743	uncharacterized	654.273	563.664	0.215057	0.114941	0.147201	2646	2520	3216	3262	2233	3012
CAD00957	lmo2744	uncharacterized	150.416	154.449	-0.0381725	0.600892	0.646267	740	592	595	982	467	882
CAD00954	lmo2741	uncharacterized	63.382	42.803	0.566361	7.04775e-07	1.64503e-06	267	225	320	261	188	197
CAD00955	lmo2742	uncharacterized	180.233	158.69	0.183652	0.0876394	0.114638	753	713	843	990	559	846
CAD00952	lmo2739	uncharacterized	59.401	48.767	0.284582	0.0553407	0.0749975	218	257	286	323	259	154
CAD00953	lmo2740	uncharacterized	11.787	7.554	0.641884	0.00468891	0.00746866	49	55	47	41	42	31
CAD00950	lmo2737	uncharacterized	31.535	43.93	-0.478253	0.0116067	0.0175717	139	111	154	269	193	201
CAD00951	lmo2738	uncharacterized	4675.14	1756.99	1.41191	3.05382e-90	1.07951e-88	18587	18366	22941	10905	7119	8493
CAC99368	lmo1290	uncharacterized	21.7	11.728	0.887738	1.15685e-05	2.42615e-05	112	65	101	80	40	57
CAC98289	lmo0074	uncharacterized	4.293	5.168	-0.26762	0.643291	0.688336	22	17	16	25	19	34
CAC99740	lmo1662	uncharacterized	43.322	69.638	-0.684775	0.000488628	0.000858807	200	163	192	439	238	374
CAC99741	ansB	uncharacterized	638.74	1135.28	-0.829746	3.48508e-18	1.64129e-17	2657	2595	2931	7699	4822	4613
CAC99742	metK	uncharacterized	556.155	497.339	0.161257	0.0367117	0.0513648	2609	2184	2332	2968	1901	2637
CAC99743	lmo1665	uncharacterized	322.921	99.587	1.69715	2.23498e-13	8.19678e-13	1412	1175	1550	667	224	612
CAC99744	lmo1666	peptidoglycan linked protein (LPxTG)	38.638	231.972	-2.58586	1.61815e-51	2.65232e-50	156	158	181	1691	1017	793
CAC99745	lmo1667	uncharacterized	6.088	14.842	-1.28565	1.15332e-06	2.64363e-06	21	28	29	93	68	63
CAC99746	lmo1668	uncharacterized	9.133	14.643	-0.68105	0.0154888	0.0229284	38	34	45	99	46	76
CAC99747	lmo1669	uncharacterized	3.435	8.812	-1.35916	4.47864e-05	8.87261e-05	16	16	12	57	38	38
CAC99748	lmo1670	uncharacterized	297.163	87.925	1.75691	5.88654e-20	3.05683e-19	1281	1147	1379	521	249	557
CAC99749	lmo1671	uncharacterized	209.505	75.27	1.47684	3.31793e-47	4.77196e-46	756	861	1067	518	293	325
CAC99825	lmo1747	uncharacterized	113.417	141.131	-0.315398	0.10755	0.138643	538	416	499	841	650	639
CAC98309	lmo0094	uncharacterized	11.318	9.873	0.197059	0.1961	0.239733	56	51	38	65	37	47
CAC98439	lmo0360	uncharacterized	191.786	126.819	0.596727	1.57362e-10	4.85488e-10	759	730	968	802	467	645
CAC99119	lmo1041	uncharacterized	13.426	18.022	-0.42473	0.302047	0.351529	47	48	77	142	79	51
CAC99988	lmo1910	uncharacterized	24.744	23.522	0.073068	0.274398	0.3245	80	107	130	159	89	107
CAC99989	lmo1911	uncharacterized	73.373	187.513	-1.35367	8.9101e-17	3.93708e-16	356	267	317	1151	693	986
CAC99638	dnaI	primosome component (helicase loader) DnaI	96.869	130.199	-0.426611	0.184276	0.227171	337	392	512	1005	572	388
CAC99639	dnaB	chromosome replication initiation / membrane attachment protein DnaB	97.415	174.99	-0.845057	0.00150905	0.00253438	347	378	523	1362	778	501
CAC99634	hemC	uncharacterized	56.825	65.265	-0.199784	0.752838	0.78718	191	209	328	477	313	195
CAC99635	hemA	uncharacterized	191.317	188.175	0.0238901	0.170081	0.21118	725	742	984	1234	782	824
CAC99980	panB	uncharacterized	423.146	245.158	0.787444	0.000286905	0.000519296	1033	1660	2728	1812	1047	841
CAC99637	thrS	threonyl-tRNA synthetase	474.274	621.375	-0.389743	0.0693847	0.0924499	1660	2031	2385	4412	2684	2282
CAC99630	valS	valyl-tRNA synthetase	539.998	1447.62	-1.42266	4.08137e-18	1.9129e-17	2160	2175	2583	9594	7173	5081
CAC99631	hemL	uncharacterized	657.551	537.69	0.290328	6.37854e-05	0.000124432	2969	2571	2884	3790	2261	2064
CAC99632	hemB	uncharacterized	187.883	175.387	0.0992927	0.0894891	0.116746	788	753	866	1255	794	598
CAC99633	lmo1555	uncharacterized	33.564	50.025	-0.575735	0.0224753	0.0325109	111	142	177	339	245	171
CAC99564	lmo1486	uncharacterized	347.822	258.542	0.427951	2.92626e-06	6.49936e-06	1625	1404	1427	1592	1024	1286
CAC99565	lmo1487	uncharacterized	543.979	337.721	0.687719	1.2262e-25	8.10288e-25	2370	2135	2464	2123	1395	1579
CAC99566	lmo1488	uncharacterized	295.445	204.939	0.527695	5.33902e-11	1.70825e-10	1280	1133	1372	1289	929	875
CAC99567	lmo1489	uncharacterized	51.361	64.205	-0.322012	0.308836	0.358294	189	192	277	444	324	201
CAC98589	lmo0510	uncharacterized	38.248	97.864	-1.35539	1.08776e-11	3.60622e-11	174	147	169	603	315	559
CAC99561	comEB	uncharacterized	158.221	225.876	-0.51359	0.0217451	0.0315373	763	612	652	1300	804	1305
CAC99562	comEA	uncharacterized	9.523	6.493	0.552531	0.0097482	0.014912	38	34	50	46	25	27
CAC99563	lmo1485	uncharacterized	39.341	65.861	-0.743391	0.000427114	0.000755367	199	147	158	430	266	298
CAC98585	lmo0506	uncharacterized	36.687	21.932	0.742232	2.28026e-05	4.66221e-05	112	176	182	170	74	87
CAC98584	lmo0505	uncharacterized	4.293	4.704	-0.131902	0.918159	0.930101	10	25	20	40	20	11
CAC98587	lmo0508	uncharacterized	19.983	26.04	-0.381956	0.141391	0.178196	89	72	95	142	110	141
CAC98586	lmo0507	uncharacterized	2.81	3.71	-0.400849	0.441803	0.494374	11	7	18	22	17	17
CAC99568	lmo1490	uncharacterized	127.857	145.306	-0.184563	0.811862	0.840805	410	526	702	1055	737	401
CAC98580	lmo0501	uncharacterized	9.367	32.732	-1.80504	2.28797e-14	8.97446e-14	36	35	49	233	144	117
CAC99298	lmo1220	uncharacterized	1320.8	303.2	2.12307	6.45313e-46	8.84742e-45	5607	5005	6309	1882	965	1729
CAC99299	pheS	phenylalany-tRNA synthetase alpha subunit	56.357	112.309	-0.994807	0.000108383	0.000204894	175	255	292	825	516	354
CAC99383	tkt	uncharacterized	3706.61	3184.2	0.219169	0.030142	0.0427643	13371	14817	19298	20898	15418	11741
CAC99384	lmo1306	uncharacterized	400.9	944.321	-1.23603	7.41675e-11	2.33234e-10	1914	1526	1696	6116	2931	5205
CAC99385	lmo1307	uncharacterized	21.856	20.673	0.0802816	0.205273	0.250529	86	91	103	153	70	89
EBG00000016698	transfert RNA-Asn	uncharacterized	0.859	0.795	0.111703	0.719763	0.756912	2	7	2	4	5	3
EBG00000016699	transfert RNA-Gly	uncharacterized	21.466	45.984	-1.09908	0.000936397	0.00160478	101	115	59	330	131	233
CAC98701	lmo0623	uncharacterized	17.016	15.306	0.152795	0.192536	0.235769	58	79	81	95	51	85
CAD00108	lmo2030	uncharacterized	272.028	407.624	-0.583484	4.72892e-05	9.3558e-05	1311	1030	1144	2592	1716	1844
CAC98901	lmo0823	uncharacterized	470.215	287.1	0.711767	1.68268e-11	5.50389e-11	2189	1791	2044	1732	1094	1507
EBG00000016691	transfert RNA-Arg	uncharacterized	40.824	89.98	-1.14019	0.00152127	0.00255344	169	240	114	608	233	517
EBG00000016692	transfert RNA-Tyr	uncharacterized	49.41	92.961	-0.911823	0.00383708	0.00620378	209	276	148	545	301	557
EBG00000016693	rRNA-5s	uncharacterized	1.249	0.331	1.91587	0.0131435	0.0196951	3	10	3	3	1	1
EBG00000016694	transfert RNA-Asp	uncharacterized	2.654	8.481	-1.67607	0.000339377	0.000606785	6	20	8	67	18	43
EBG00000016695	rRNA-16s	uncharacterized	39.263	29.419	0.416422	1	1	152	221	130	182	71	191
EBG00000016696	transfert RNA-Gly	uncharacterized	7.181	20.938	-1.54387	0.000164664	0.000305774	34	42	16	140	49	127
EBG00000016697	transfert RNA-Arg	uncharacterized	1.327	0.795	0.739142	0.22206	0.269336	3	8	6	4	1	7
CAC99182	lmo1104	uncharacterized	0.624	0.199	1.64878	0.0937863	0.121864	4	1	3	1	0	2
CAC99183	lmo1105	uncharacterized	3.044	1.193	1.35137	0.00383713	0.00620378	10	14	15	6	9	3
CAC99180	lmo1102	uncharacterized	140.737	25.046	2.49035	6.61399e-42	8.0856e-41	580	484	739	150	78	150
CAC99181	lmo1103	uncharacterized	2.342	2.982	-0.348539	0.649969	0.695179	12	8	10	20	6	19
CAC99186	lmo1108	uncharacterized	0.468	0.729	-0.63941	0.530698	0.580346	3	0	3	4	5	2
CAC99187	lmo1109	uncharacterized	0.156	0.066	1.24101	0.526717	0.576422	1	0	1	0	1	0
CAC99184	lmo1106	uncharacterized	2.888	2.12	0.446006	0.193557	0.236821	14	10	13	12	8	12
CAC99185	lmo1107	uncharacterized	1.405	0.398	1.81973	0.0187056	0.0274549	4	4	10	1	1	4
CAC99188	lmo1110	uncharacterized	0.312	0.398	-0.351222	0.836481	0.862042	0	2	2	3	2	1
CAC99189	lmo1111	uncharacterized	3.669	2.187	0.746434	0.0390689	0.0544035	14	16	17	13	7	13
CAD00097	ileS	isoleucyl-tRNA synthetase	227.77	749.52	-1.71839	2.04182e-34	1.87796e-33	961	931	1026	5122	3481	2709
CAD00096	lmo2018	uncharacterized	615.869	553.791	0.153282	0.0201142	0.0293461	2732	2458	2700	3466	2623	2269
CAC98763	lmo0685	uncharacterized	0.156	2.054	-3.71882	0.000136396	0.000254733	1	0	1	14	6	11
CAD00094	cspB	uncharacterized	1341.72	3518.21	-1.39076	7.49545e-11	2.35457e-10	5975	5672	5542	21550	10648	20900
CAD00093	lmo2015	uncharacterized	31.379	45.586	-0.538791	0.00500002	0.00793405	130	114	158	311	157	220
CAD00092	lmo2014	uncharacterized	20.607	14.577	0.499441	0.0142772	0.0213068	66	79	119	102	64	54
CAD00091	lmo2013	uncharacterized	26.071	23.191	0.168881	0.0679939	0.0906792	102	118	114	158	97	95
CAC98766	lmo0688	uncharacterized	4.996	23.124	-2.21055	1.12923e-11	3.73103e-11	22	17	25	170	116	63
CAC99362	lmo1284	uncharacterized	460.38	400.468	0.201138	0.0691511	0.0921805	2206	1675	2017	2462	1263	2319
CAC98768	flaA	flagellin protein	48.005	78.981	-0.718321	0.000233061	0.000426309	225	194	196	496	284	412
CAC99360	lmo1282	uncharacterized	103.816	75.403	0.461335	1.92969e-05	3.97871e-05	374	422	534	482	351	305
CAC99361	lmo1283	uncharacterized	216.296	155.708	0.474164	3.65728e-08	9.35523e-08	894	771	1106	1010	673	667
CAC99366	lmo1288	uncharacterized	572.469	282.859	1.01711	9.35132e-10	2.71921e-09	2769	2067	2498	1663	916	1690
CAC99367	lmo1289	uncharacterized	34.345	22.064	0.638406	8.98178e-07	2.07664e-06	142	126	172	136	96	101
CAC99364	parE	uncharacterized	144.561	287.1	-0.989875	2.67575e-05	5.42172e-05	455	651	746	2078	1356	899
CAD00098	divIVA	uncharacterized	859.407	1800.38	-1.06689	4.10409e-12	1.40506e-11	4206	3348	3456	10975	6943	9254
CAC99168	lmo1090	uncharacterized	92.966	194.072	-1.06182	8.91363e-10	2.5945e-09	385	367	439	1225	995	709
CAC99169	lmo1091	uncharacterized	126.374	230.78	-0.868819	4.1643e-14	1.60553e-13	577	470	572	1482	1012	989
CAC99160	lmo1082	uncharacterized	114.353	324.271	-1.50371	5.84353e-11	1.85752e-10	433	465	567	2115	1802	977
CAC99161	lmo1083	uncharacterized	370.224	867.726	-1.22884	7.26475e-26	4.8553e-25	1564	1518	1661	5268	4098	3730
CAC99162	lmo1084	uncharacterized	428.923	863.684	-1.00978	5.55581e-27	3.93738e-26	1904	1668	1923	5344	3671	4020
CAC99163	lmo1085	uncharacterized	334.942	368.863	-0.139174	0.717667	0.755339	1309	1315	1667	2235	1793	1539
CAC99164	lmo1086	uncharacterized	969.623	1265.41	-0.38411	0.00435396	0.00699974	4133	3764	4525	7345	5700	6053
CAC99165	lmo1087	uncharacterized	1269.36	1730.75	-0.447292	0.00181964	0.00302826	5689	5025	5548	10023	7484	8614
CAC99166	tagB	uncharacterized	60.26	164.521	-1.449	1.87374e-10	5.73259e-10	221	264	287	1085	878	520
CAC99167	tagD	uncharacterized	22.637	49.495	-1.1286	4.51556e-06	9.8211e-06	90	92	108	304	275	168
CAD00765	cysE	uncharacterized	58.543	36.575	0.678639	6.56511e-08	1.65339e-07	262	233	255	242	163	147
CAD00764	gltX	uncharacterized	1781.26	1454.58	0.292295	5.27133e-05	0.00010373	7682	6970	8168	9464	6675	5814
CAD00767	lmo0240	uncharacterized	12.255	12.589	-0.0387932	0.70997	0.74876	40	53	64	101	62	27
CAD00766	cysS	cysteinyl-tRNA synthetase	68.846	54.266	0.343324	0.00261578	0.00429474	285	248	349	368	256	195
CAD00761	lmo0234	uncharacterized	546.945	548.027	-0.00285121	0.339761	0.390007	2228	2191	2588	3500	2617	2154
CAD00760	lmo0233	uncharacterized	162.827	92.431	0.816891	1.2434e-08	3.30805e-08	647	615	824	618	463	314
CAD00763	lmo0236	uncharacterized	175.082	232.569	-0.409628	0.228631	0.276051	612	756	875	1539	1356	615
CAD00762	lmo0235	uncharacterized	214.813	266.559	-0.311374	0.333044	0.383196	809	873	1070	1700	1533	790
CAD00769	lmo0242	uncharacterized	12.801	18.155	-0.50411	0.379861	0.43048	28	52	84	150	92	32
CAD00768	lmo0241	uncharacterized	14.362	19.414	-0.434841	0.35194	0.40257	36	63	85	152	92	49
CAD00163	lmo2085	putative peptidoglycan bound protein (LPXTG motif)	9.289	6.957	0.417058	0.0421461	0.0583286	39	26	54	47	28	30
CAD00162	lmo2084	uncharacterized	45.351	29.949	0.598627	1.592e-05	3.29867e-05	178	156	247	222	100	130
CAD00161	lmo2083	uncharacterized	83.521	51.086	0.709211	1.06642e-12	3.79257e-12	366	321	383	329	208	234
CAD00160	lmo2082	uncharacterized	24.276	22.926	0.0825461	0.254672	0.303497	122	93	96	151	98	97
CAD00167	lmo2089	uncharacterized	3422.64	1223.01	1.48468	1.23298e-58	2.46092e-57	14785	13363	15700	7585	4636	6237
CAD00166	lmo2088	uncharacterized	11.787	10.469	0.171073	0.170167	0.211197	54	44	53	73	41	44
CAC98349	lmo0134	uncharacterized	3.513	1.789	0.97355	0.0122514	0.0184431	16	16	13	11	10	6
CAD00164	lmo2086	uncharacterized	89.219	95.612	-0.0998407	0.998419	0.99876	438	343	362	511	344	588
CAC98347	lmo0132	uncharacterized	382.323	382.645	-0.00121455	0.113293	0.145218	1570	1539	1789	2486	1429	1860
CAC98346	lmo0131	uncharacterized	64.709	86.534	-0.419301	0.0778605	0.102625	277	255	297	612	297	397
CAC98345	lmo0130	uncharacterized	29.349	762.838	-4.69999	4.20714e-67	1.06412e-65	112	107	157	5496	3306	2711
CAD00168	argG	uncharacterized	8.742	175.52	-4.32753	1.2038e-53	2.05345e-52	41	21	50	997	1009	643
CAC98343	lmo0128	uncharacterized	0.624	1.126	-0.851589	0.34634	0.397093	4	3	1	9	4	4
CAC98342	lmo0127	uncharacterized	0.937	1.922	-1.03649	0.118463	0.151381	5	1	6	14	8	7
CAC98341	lmo0126	uncharacterized	2.888	2.584	0.160465	0.516191	0.566382	3	21	13	26	8	5
CAC98340	lmo0125	uncharacterized	1.405	3.578	-1.34858	0.0311776	0.0441483	5	7	6	31	18	5
CAD00789	inlG	internalin G	14.362	4.837	1.57007	8.58439e-09	2.32778e-08	54	45	85	37	20	16
CAD00788	lmo0261	uncharacterized	257.276	275.239	-0.097368	0.97391	0.976927	1011	1018	1267	1587	1198	1369
CAC99148	lmo1070	uncharacterized	729.13	495.152	0.558305	0.00016914	0.000313888	3103	2643	3595	3144	1444	2885
CAD00783	lmo0256	uncharacterized	250.016	351.967	-0.49342	0.0124735	0.0187582	1158	990	1055	2073	1286	1953
CAD00782	lmo0255	uncharacterized	1.483	1.325	0.162526	0.577607	0.623739	9	5	5	10	5	5
CAD00781	lmo0254	uncharacterized	0.624	0.994	-0.6717	0.477024	0.527351	5	1	2	5	3	7
CAD00780	lmo0253	uncharacterized	210.676	263.379	-0.322114	0.221905	0.269259	995	823	881	1519	926	1530
CAD00787	lmo0260	uncharacterized	106.392	67.783	0.650394	5.61446e-06	1.21302e-05	357	420	586	408	279	336
CAD00786	rpoC	RNA polymerase (beta' subunit)	1897.17	5046.67	-1.41148	3.15751e-08	8.14787e-08	6010	7846	10449	37565	24181	14420
CAD00785	rpoB	RNA polymerase (beta subunit)	2766.96	5258.37	-0.926313	2.96937e-05	5.99183e-05	9448	11458	14542	36435	26151	16775
CAD00784	lmo0257	uncharacterized	116.383	88.124	0.401273	8.63197e-07	2.00502e-06	461	489	541	562	378	390
CAC99145	lmo1067	uncharacterized	274.838	571.946	-1.0573	3.29553e-07	7.8867e-07	1003	1094	1424	4483	2312	1837
CAD00307	lmo2229	uncharacterized	716.953	598.847	0.259691	6.4874e-07	1.51666e-06	2916	2925	3344	3858	2349	2831
CAD00306	lmo2228	uncharacterized	2.498	4.373	-0.80785	0.0650477	0.0869549	10	11	11	27	22	17
CAD00305	lmo2227	uncharacterized	5.464	12.788	-1.22676	0.000170572	0.000315946	23	19	28	93	57	43
CAD00304	lmo2226	uncharacterized	5.62	15.306	-1.44546	4.431e-06	9.65148e-06	29	24	19	105	76	50
CAD00303	citG	uncharacterized	496.598	350.907	0.50099	6.26315e-08	1.58142e-07	1844	1983	2535	2372	1571	1353
CAD00302	lmo2224	uncharacterized	133.321	62.085	1.10259	1.77692e-19	8.95787e-19	508	498	702	396	274	267
CAD00301	lmo2223	uncharacterized	1636.78	1134.62	0.528652	0.000433278	0.000764885	7458	6243	7268	6803	3481	6840
CAD00300	lmo2222	uncharacterized	610.639	155.708	1.97148	1.05178e-90	3.85738e-89	2655	2306	2862	1069	679	602
CAC99141	lmo1063	uncharacterized	2.42	1.193	1.02041	0.0244285	0.0351684	13	6	12	9	5	4
CAD00309	lmo2231	uncharacterized	14.675	8.15	0.848489	5.5037e-05	0.000108085	73	51	64	56	24	43
CAD00308	lmo2230	uncharacterized	66.27	26.769	1.30779	9.28791e-09	2.50927e-08	304	227	318	146	81	177
CAD00431	lmo2353	uncharacterized	86.019	308.302	-1.84162	3.52296e-29	2.70585e-28	412	335	355	2160	1374	1119
CAD00430	lmo2352	uncharacterized	9.679	33.328	-1.7838	1.68317e-16	7.34882e-16	35	36	53	234	109	160
CAD00433	lmo2355	uncharacterized	21.778	68.578	-1.65487	2.19729e-27	1.58399e-26	99	94	86	458	283	294
CAD00432	lmo2354	uncharacterized	26.071	107.141	-2.03899	2.28761e-25	1.49152e-24	103	115	116	716	534	367
CAD00435	lmo2357	uncharacterized	153.07	124.699	0.295742	6.2078e-06	1.33728e-05	675	593	693	838	465	579
CAD00434	lmo2356	uncharacterized	1.171	0.994	0.236423	0.534645	0.583575	5	4	6	10	0	5
CAD00437	lmo2359	uncharacterized	116.383	100.515	0.21147	0.0638778	0.0855787	446	441	604	668	508	341
CAD00436	lmo2358	uncharacterized	165.559	150.341	0.139107	0.063252	0.0849343	715	634	772	937	732	600
CAD00439	lmo2361	uncharacterized	132.775	80.107	0.728983	2.90244e-10	8.76108e-10	473	544	684	547	301	361
CAD00438	lmo2360	transmembrane protein	801.801	539.877	0.570613	4.16996e-06	9.10996e-06	2900	3366	4006	4196	2130	1822
CAC98798	lmo0720	uncharacterized	36.843	47.64	-0.370783	0.131215	0.166301	129	141	202	315	192	212
CAD00027	lmo1949	uncharacterized	28.647	72.818	-1.34591	4.03406e-11	1.29922e-10	118	114	135	521	336	242
CAD00470	lmo2392	uncharacterized	47.068	18.022	1.38499	5.62621e-15	2.27061e-14	232	164	207	129	55	88
CAD00239	lmo2161	uncharacterized	2.654	30.612	-3.52786	8.50334e-26	5.64453e-25	10	12	12	185	163	114
CAD00238	lmo2160	uncharacterized	5.698	52.808	-3.21223	3.89685e-32	3.35289e-31	17	21	35	294	265	238
CAD00549	lmo2471	uncharacterized	466.078	447.247	0.0594996	0.00808006	0.0124839	1894	1893	2184	2838	1840	2072
CAD00548	lmo2470	uncharacterized	8.898	4.174	1.09205	6.83166e-05	0.000132567	49	30	35	27	16	20
CAD00233	lmo2155	uncharacterized	274.37	1027.14	-1.90445	1.11041e-32	9.6675e-32	1093	1109	1313	6935	4985	3582
CAD00232	lmo2154	uncharacterized	172.818	823.399	-2.25234	4.33589e-68	1.11592e-66	728	685	801	5581	3768	3078
CAD00231	lmo2153	uncharacterized	84.77	378.669	-2.15931	7.81172e-68	1.99301e-66	370	357	359	2444	1737	1534
CAD00230	lmo2152	uncharacterized	71.266	277.823	-1.96288	1.60164e-55	2.90075e-54	342	280	291	1872	1068	1253
CAD00541	lmo2463	uncharacterized	62.758	48.104	0.383643	0.00441527	0.00708278	216	274	314	319	215	192
CAC98796	lmo0718	uncharacterized	0.781	3.512	-2.1689	0.000592021	0.00103147	4	2	4	31	11	11
CAD00543	lmo2465	uncharacterized	58.387	98.129	-0.749032	3.75197e-06	8.25209e-06	283	220	245	614	435	432
CAD00542	lmo2464	uncharacterized	47.615	79.179	-0.733702	8.4861e-06	1.799e-05	207	195	208	513	299	383
CAC98797	lmo0719	uncharacterized	66.192	92.829	-0.487919	0.00122629	0.00207734	259	246	343	629	352	420
CAC99580	lmo1502	uncharacterized	2721.84	1649.85	0.722254	5.55742e-09	1.52816e-08	12399	10642	11829	9354	6410	9136
CAC98813	lmo0735	uncharacterized	0.703	7.819	-3.47539	3.7775e-11	1.21793e-10	3	1	5	57	32	29
CAC98812	lmo0734	uncharacterized	133.009	141.463	-0.0889009	0.722936	0.759705	497	498	709	975	522	638
CAC98508	lmo0429	uncharacterized	80.555	172.207	-1.0961	2.82268e-15	1.15345e-14	312	325	395	1052	769	778
CAC98811	lmo0733	uncharacterized	131.604	74.409	0.822654	8.61914e-17	3.81426e-16	545	539	602	502	255	366
CAC99549	lmo1471	uncharacterized	38.248	81.962	-1.09957	0.000763697	0.00131883	132	155	203	662	386	189
CAC98408	lmo0193	uncharacterized	36.687	27.63	0.409033	0.00579774	0.00909656	146	146	178	219	116	82
CAC98360	lmo0145	uncharacterized	1.327	0.861	0.624083	0.271235	0.321018	5	2	10	5	5	3
CAC98815	lmo0737	uncharacterized	2.029	7.09	-1.80502	0.000117203	0.000220456	11	8	7	45	42	20
CAC98814	lmo0736	uncharacterized	0.468	3.313	-2.82356	5.90903e-05	0.000115658	2	2	2	19	23	8
CAC99810	lmo1732	uncharacterized	10.382	75.071	-2.85417	3.97246e-20	2.08875e-19	48	47	38	341	332	460
CAC99543	lmo1465	uncharacterized	84.848	101.376	-0.256764	0.351826	0.40257	335	344	408	670	495	365
CAC98819	lmo0741	uncharacterized	1.171	0.663	0.82066	0.182053	0.224618	5	4	6	2	5	3
CAC99813	gltC	transcription activator of glutamate synthase operon GltC	30.989	34.19	-0.141818	0.868898	0.890446	115	133	149	217	166	133
CAC99939	lmo1861	uncharacterized	147.918	119.531	0.307413	0.0790865	0.104194	453	597	845	804	619	381
CAC98369	lmo0154	uncharacterized	5.386	5.566	-0.0474267	0.754914	0.788788	28	17	24	40	14	30
CAD00810	lmo0283	uncharacterized	19.67	33.461	-0.766484	5.15774e-05	0.000101631	83	76	93	227	132	146
CAC99815	lmo1737	uncharacterized	465.844	602.492	-0.371095	0.00549948	0.00866102	2029	1797	2142	3677	2738	2678
CAC99816	lmo1738	uncharacterized	5.464	7.288	-0.415565	0.32055	0.370565	20	21	29	44	40	26
CAC98403	ksgA	dimethyladenosine transferase (16S rRNA dimethylase)	116.851	169.556	-0.537092	0.000214229	0.000393334	421	455	621	1091	714	754
CAD00899	lmo2686	uncharacterized	708.835	49.628	3.83622	5.05645e-43	6.42235e-42	3350	2581	3150	244	158	347
CAD00898	lmo2685	uncharacterized	191.942	670.208	-1.80394	7.52675e-12	2.52094e-11	863	708	888	3033	3114	3968
CAD00897	lmo2684	uncharacterized	721.402	3740.91	-2.37451	6.69526e-17	2.98086e-16	3144	2781	3317	17336	17756	21367
CAD00896	lmo2683	uncharacterized	129.106	1065.71	-3.04518	8.68763e-10	2.53375e-09	529	509	616	5558	4872	5654
CAD00895	kdpA	uncharacterized	0.546	0.464	0.234776	0.676385	0.719129	3	1	3	3	1	3
CAD00894	kdpB	potassium-transporting atpase b chain	2.029	1.126	0.849562	0.0960092	0.124477	5	5	16	9	6	2
CAD00893	kdpC	potassium-transporting atpase c chain	27.086	23.853	0.183377	0.128794	0.163656	94	121	132	140	111	109
CAD00892	lmo2679	uncharacterized	167.9	134.108	0.324207	0.00740547	0.0115022	629	703	819	800	695	529
CAD00891	lmo2678	uncharacterized	101.006	41.279	1.29096	2.21801e-18	1.05815e-17	384	405	505	236	213	174
CAD00890	lmo2677	uncharacterized	486.607	574.795	-0.24029	0.182901	0.22557	2102	1926	2206	3476	2290	2909
CAC99931	lmo1853	uncharacterized	233.39	164.322	0.506217	6.96687e-05	0.000135012	800	933	1257	1143	753	584
CAC99252	eutA	uncharacterized	1.249	0.398	1.64993	0.0334773	0.0471996	1	6	9	1	2	3
CAD00818	lmo0291	uncharacterized	138.239	119.067	0.215391	0.000514793	0.000902811	568	542	661	830	497	470
CAD01048	lmo2835	uncharacterized	2.81	3.843	-0.451663	0.385521	0.436245	12	12	12	23	15	20
CAD00941	lmo2728	uncharacterized	86.253	53.14	0.698776	6.29712e-10	1.855e-09	402	305	398	336	210	256
CAD00940	lmo2727	uncharacterized	472.557	295.117	0.679201	7.21496e-09	1.96918e-08	2226	1719	2109	1805	1062	1587
CAD00943	lmo2730	uncharacterized	251.421	258.542	-0.0402935	0.290352	0.3394	1085	975	1161	1677	1089	1136
CAD00942	lmo2729	uncharacterized	101.786	66.458	0.615024	4.04565e-05	8.04197e-05	464	385	455	433	203	367
CAD00945	lmo2732	uncharacterized	160.173	186.982	-0.223268	0.354018	0.404632	589	626	837	1248	784	790
CAD00944	lmo2731	uncharacterized	154.553	163.196	-0.078504	0.723613	0.760143	639	619	722	1034	749	680
CAD00947	lmo2734	uncharacterized	15.533	21.932	-0.497701	0.0436982	0.0603628	69	57	73	143	101	87
CAD00946	lmo2733	uncharacterized	32.159	25.708	0.323005	0.0079347	0.0122722	125	135	152	173	112	103
CAD00949	lmo2736	uncharacterized	22.715	43.797	-0.947187	1.19847e-06	2.74283e-06	100	95	96	268	164	229
CAD00948	lmo2735	uncharacterized	10.304	13.384	-0.377305	0.28681	0.336331	38	48	46	96	54	52
CAC98226	lmo0011	uncharacterized	177.97	127.018	0.486601	7.75256e-05	0.000149645	549	743	988	850	511	556
CAC98227	lmo0012	uncharacterized	210.207	129.072	0.703635	4.07157e-08	1.03969e-07	702	873	1118	908	566	474
CAC99251	lmo1173	uncharacterized	20.217	39.225	-0.956205	4.21048e-06	9.19162e-06	72	86	101	265	159	168
CAC99753	menD	uncharacterized	590.579	858.516	-0.539715	8.433e-05	0.000162033	2469	2361	2736	5130	4144	3683
CAC99752	lmo1674	uncharacterized	174.691	336.264	-0.944789	8.66887e-10	2.53079e-09	663	733	842	2134	1640	1301
CAC99751	menB	uncharacterized	362.184	528.348	-0.544766	1.54301e-07	3.77896e-07	1587	1425	1628	3371	2250	2353
CAC99750	menE	uncharacterized	278.429	356.671	-0.357284	0.111241	0.1429	1038	1135	1394	2523	1612	1248
CAC99757	lmo1679	uncharacterized	2.732	1.06	1.36589	0.00363197	0.00589391	13	13	9	6	7	3
CAC99756	lmo1678	uncharacterized	55.108	27.497	1.00299	7.02782e-15	2.80539e-14	254	216	236	181	112	122
CAC99755	lmo1677	uncharacterized	467.014	749.785	-0.683011	0.000363817	0.000648899	2210	1774	1999	4487	2567	4262
CAC99754	menF	uncharacterized	830.76	864.347	-0.0571789	0.642629	0.687878	3601	3183	3859	5140	3799	4106
CAC99759	lmo1681	uncharacterized	27.632	18.751	0.559372	5.66222e-05	0.000111049	117	99	138	114	69	100
CAC99758	lmo1680	uncharacterized	3.044	1.855	0.714549	0.046955	0.0645274	10	15	14	10	8	10
CAC99256	lmo1178	uncharacterized	0.624	0.861	-0.464467	0.662284	0.70634	1	4	3	6	5	2
CAC98512	inlA	Internalin A	24.12	34.521	-0.517244	0.0882143	0.115339	88	96	125	250	164	107
CAC99108	lmo1030	uncharacterized	57.216	85.275	-0.575704	0.000131607	0.00024626	236	224	273	554	313	420
CAC99317	lmo1239	uncharacterized	30.911	63.277	-1.03356	3.3353e-11	1.07773e-10	114	128	154	441	264	250
CAC99316	lmo1238	uncharacterized	51.44	86.136	-0.743726	0.000271442	0.000492828	179	216	264	593	389	318
CAC99257	lmo1179	uncharacterized	3.122	2.385	0.388481	0.192694	0.235863	12	11	17	18	9	9
CAC99999	lmo1921	uncharacterized	1094.12	177.441	2.62436	6.58896e-151	4.39364e-149	4768	4092	5157	1124	679	875
CAC99998	lmo1920	uncharacterized	56.903	45.122	0.334674	0.00109128	0.00185827	269	212	248	284	193	204
CAC99629	folC	uncharacterized	52.064	342.624	-2.71827	5.00042e-58	9.65213e-57	221	204	242	2506	1527	1138
CAC99628	comC	uncharacterized	12.489	11.728	0.090701	0.343781	0.394314	47	40	73	86	39	52
CAC99995	pflA	uncharacterized	324.483	167.105	0.957388	5.60973e-09	1.53966e-08	1187	1339	1631	1203	672	647
CAC99626	mreB	uncharacterized	389.192	873.557	-1.16642	5.50813e-20	2.88072e-19	1809	1462	1715	5340	4056	3788
CAC99997	lmo1919	uncharacterized	6467.64	1459.62	2.14765	4.58688e-39	5.04042e-38	28999	25144	28715	8498	4838	8693
CAC99996	lmo1918	uncharacterized	66.895	79.444	-0.24804	0.23362	0.281033	264	249	344	517	339	343
CAC99623	minC	uncharacterized	112.324	293.195	-1.38419	1.59138e-30	1.28626e-29	526	438	475	1802	1210	1413
CAC99622	minD	uncharacterized	189.522	389.536	-1.03939	1.69584e-16	7.39315e-16	873	744	811	2418	1486	1975
CAC99993	lmo1915	uncharacterized	81.335	135.036	-0.731396	1.45644e-08	3.84971e-08	351	317	374	880	515	643
CAC99620	rplU	ribosomal protein L21	963.456	2146.52	-1.15571	1.45776e-10	4.50692e-10	4904	3713	3726	13465	9523	9408
CAC98570	lmo0491	uncharacterized	281.629	72.09	1.96592	2.08226e-38	2.1976e-37	1247	1002	1359	421	248	419
CAC98571	lmo0492	uncharacterized	604.395	116.284	2.37784	8.91525e-54	1.52967e-52	2775	2259	2709	676	421	658
CAC99575	udk	uncharacterized	29.037	115.092	-1.98682	1.69008e-40	1.93699e-39	128	110	134	683	518	536
CAC99574	lmo1496	uncharacterized	827.559	528.149	0.647917	1.0862e-13	4.07014e-13	3506	3278	3818	3126	2286	2559
CAC99573	lmo1495	uncharacterized	601.507	496.544	0.27666	1.20679e-09	3.4884e-09	2486	2454	2766	3164	2055	2275
CAC99572	lmo1494	uncharacterized	279.444	379.597	-0.441909	0.0020364	0.00337177	1272	1093	1215	2372	1458	1899
CAC98576	lmo0497	uncharacterized	374.517	235.086	0.671843	2.13657e-08	5.58211e-08	1735	1410	1653	1461	815	1272
CAC99570	lmo1492	uncharacterized	108.655	90.576	0.262554	0.00110786	0.00188323	460	410	522	588	341	438
CAC98578	lmo0499	uncharacterized	0.937	3.976	-2.0852	0.000108771	0.000205494	2	3	7	24	20	16
CAC98579	lmo0500	uncharacterized	1.327	3.512	-1.40412	0.0143994	0.0214674	5	7	5	28	15	10
CAC98878	lmo0800	uncharacterized	1342.97	221.503	2.60003	9.64224e-43	1.21418e-41	5960	5012	6233	1383	612	1348
CAC99579	lmo1501	uncharacterized	1112.47	679.749	0.710689	1.45133e-07	3.56036e-07	5030	4440	4782	3822	2516	3921
CAC99578	lmo1500	uncharacterized	134.414	207.258	-0.624744	0.00838001	0.0129337	652	524	546	1199	696	1233
EBG00000016687	transfert RNA-Gly	uncharacterized	95.62	241.646	-1.33751	0.00532421	0.00841207	328	619	278	1584	659	1404
EBG00000016686	transfert RNA-Asn	uncharacterized	22.402	8.547	1.39014	2.54306e-05	5.17788e-05	62	157	68	69	22	38
EBG00000016685	transfert RNA-Ile	uncharacterized	19.436	50.29	-1.37154	6.63763e-05	0.000129058	67	112	70	388	116	255
EBG00000016684	transfert RNA-Arg	uncharacterized	1.327	1.988	-0.583149	0.530941	0.580396	5	11	1	17	4	9
EBG00000016683	transfert RNA-Gln	uncharacterized	6.869	11.529	-0.747095	0.0346117	0.048682	31	31	26	82	32	60
EBG00000016682	rRNA-16s	uncharacterized	40.512	27.63	0.552114	1	1	145	235	139	155	59	203
EBG00000016681	transfert RNA-Met	uncharacterized	34.267	95.015	-1.47134	0.00533133	0.00841879	147	212	80	637	227	570
EBG00000016680	transfert RNA-Ser	uncharacterized	21.544	33.262	-0.626589	0.535017	0.583764	56	174	46	273	77	152
CAC98974	rsbX	Indirect negative regulation of sigma B dependant gene expression (serine phosphatase)	192.098	358.46	-0.89997	2.03045e-20	1.09109e-19	832	770	859	2500	1401	1509
CAC98975	lmo0897	uncharacterized	27.866	29.088	-0.0619182	0.766946	0.799936	121	96	140	184	121	134
CAC98976	lmo0898	uncharacterized	285.844	207.059	0.465186	0.000461024	0.000812399	975	1136	1551	1514	886	725
CAC98977	lmo0899	uncharacterized	26.539	21.998	0.270742	0.0180622	0.0265504	112	112	116	172	67	93
CAC98970	rsbU	uncharacterized	181.716	442.742	-1.28478	8.15163e-13	2.90254e-12	696	716	916	3057	2145	1480
CAC98971	rsbV	anti-anti-sigma factor (antagonist of RsbW)	34.111	79.511	-1.22092	3.78937e-05	7.56842e-05	107	142	188	574	411	215
CAC98972	rsbW	sigma-B activity negative regulator RsbW	68.378	140.071	-1.03455	4.13964e-06	9.05045e-06	233	288	355	987	686	441
CAC98973	sigB	RNA polymerase sigma-37 factor (sigma-B)	167.978	325.066	-0.95246	3.58511e-10	1.07553e-09	635	655	862	2210	1498	1198
CAC99195	lmo1117	uncharacterized	25.603	51.549	-1.00963	4.22368e-06	9.21359e-06	132	85	111	319	198	261
CAC99194	lmo1116	uncharacterized	32.472	61.356	-0.918008	3.99024e-06	8.74336e-06	156	130	130	359	230	337
CAC99197	lmo1119	uncharacterized	326.434	555.382	-0.766689	2.17822e-05	4.46915e-05	1550	1191	1441	3191	2055	3136
CAC99196	lmo1118	uncharacterized	240.415	818.032	-1.76663	2.19756e-26	1.49945e-25	1176	891	1013	4637	3154	4555
CAC99191	lmo1113	uncharacterized	1.873	2.12	-0.178713	0.894968	0.913017	10	6	8	11	7	14
CAC99190	lmo1112	uncharacterized	14.441	7.951	0.860962	5.50954e-05	0.000108127	66	48	71	65	19	36
CAC99193	lmo1115	uncharacterized	66.27	50.489	0.392387	0.0209866	0.030543	343	233	273	270	201	291
CAC99192	lmo1114	uncharacterized	1.483	0.861	0.784433	0.160324	0.199996	9	3	7	4	3	6
CAC99199	lmo1121	uncharacterized	27.32	18.287	0.579139	0.000402783	0.000713627	99	131	120	107	80	89
CAC99198	lmo1120	uncharacterized	49.332	32.798	0.588916	6.42505e-07	1.50328e-06	206	185	241	200	141	154
CAC98714	lmo0636	uncharacterized	10.928	9.873	0.146469	0.227335	0.274825	45	40	55	63	39	47
CAC98715	lmo0637	uncharacterized	10.304	9.806	0.0714678	0.372839	0.423012	51	40	41	68	34	46
CAC98716	lmo0638	uncharacterized	5.854	18.354	-1.6486	2.50667e-10	7.61342e-10	22	28	25	111	68	98
CAC98717	lmo0639	uncharacterized	11.474	36.972	-1.68806	2.86515e-16	1.23441e-15	39	41	67	242	148	168
CAC99379	lmo1301	uncharacterized	1824.66	593.812	1.61955	3.96275e-54	6.83925e-53	7960	7049	8367	3707	2174	3081
CAC99378	lmo1300	uncharacterized	232.453	160.214	0.536939	5.63685e-07	1.32366e-06	1127	809	1042	1106	626	686
CAC98712	lmo0634	uncharacterized	2.576	2.584	-0.00447348	0.741261	0.777013	12	9	12	20	8	11
CAC98713	lmo0635	uncharacterized	28.257	33.394	-0.240981	0.591752	0.637605	145	104	113	194	108	202
CAC99375	lmo1297	uncharacterized	63.07	148.486	-1.2353	3.62759e-18	1.70567e-17	300	256	252	1034	559	648
CAC99374	lmo1296	uncharacterized	37.077	61.356	-0.72668	0.000317817	0.00057137	139	134	202	422	267	237
CAC99377	glnA	uncharacterized	218.013	813.327	-1.89942	7.07222e-24	4.33192e-23	924	855	1014	6606	3056	2613
CAC99376	glnR	uncharacterized	47.146	100.515	-1.0922	0.00055418	0.000968412	179	188	237	859	406	252
CAC98718	lmo0640	uncharacterized	530.631	438.832	0.27404	0.0156912	0.0232047	2070	2075	2653	2803	1598	2222
CAC99370	lmo1292	uncharacterized	240.884	90.907	1.40588	1.9553e-38	2.08037e-37	1022	904	1160	565	334	473
CAC99373	lmo1295	uncharacterized	30.286	103.231	-1.76915	1.00513e-43	1.29914e-42	125	133	130	682	408	468
CAC99372	miaA	uncharacterized	109.28	248.802	-1.18697	5.37408e-19	2.65895e-18	491	418	491	1798	999	958
CAC98484	lmo0405	uncharacterized	8.508	12.92	-0.602714	0.0718729	0.0954618	29	37	43	98	55	42
CAC98485	lmo0406	uncharacterized	10.538	28.226	-1.42142	1.41232e-07	3.47922e-07	55	35	45	167	129	130
CAC98486	lmo0407	uncharacterized	383.572	118.405	1.69577	1.59729e-25	1.04608e-24	1825	1464	1625	692	397	698
CAC98487	lmo0408	uncharacterized	377.405	122.446	1.62397	6.8256e-27	4.77955e-26	1844	1429	1562	725	439	684
CAC98480	lmo0401	uncharacterized	151.118	201.957	-0.418373	0.00748206	0.011615	591	582	763	1280	924	844
CAC98481	lmo0402	uncharacterized	85.785	249.465	-1.54004	3.81207e-57	7.12395e-56	368	347	384	1570	1046	1149
CAC98482	lmo0403	uncharacterized	125.594	90.245	0.476849	0.000158878	0.000295218	595	491	523	594	295	473
CAC98483	lmo0404	uncharacterized	76.105	65.663	0.212911	0.0504762	0.0688504	372	281	322	424	209	358
CAC99173	lmo1095	uncharacterized	110.372	84.944	0.37779	1.38918e-06	3.16204e-06	465	431	518	605	323	354
CAC99172	lmo1094	uncharacterized	159.47	104.49	0.60992	4.38021e-11	1.40762e-10	707	579	757	737	411	429
CAC99171	lmo1093	uncharacterized	186.166	143.914	0.371383	0.0231567	0.033403	650	773	962	1024	736	412
CAC99170	lmo1092	uncharacterized	251.812	266.427	-0.0813933	0.710913	0.749216	1013	986	1227	1760	1188	1073
CAC98488	lmo0409	uncharacterized	60.728	32.136	0.918171	1.19362e-12	4.22956e-12	283	235	260	211	136	138
CAC99176	lmo1098	uncharacterized	2.108	0.398	2.40503	0.000272153	0.000493813	9	9	9	3	2	1
CAC99175	lmo1097	uncharacterized	363.043	954.79	-1.39504	3.17511e-17	1.42443e-16	1552	1395	1704	6067	3682	4661
CAC99174	guaA	uncharacterized	762.07	1595.51	-1.06602	7.25509e-34	6.54967e-33	3372	2976	3415	10475	6617	6988
CAC98800	lmo0722	uncharacterized	28.257	50.622	-0.841156	1.36997e-07	3.38056e-07	112	113	137	331	212	221
CAC98801	lmo0723	uncharacterized	27.71	61.091	-1.14055	1.7743e-11	5.79709e-11	135	96	124	380	266	276
CAC98370	lmo0155	uncharacterized	10.928	8.481	0.365723	0.0731884	0.096902	64	31	45	54	35	39
CAC98803	lmo0725	putative peptidoglycan bound protein (LPXTG motif)	187.883	275.504	-0.552239	0.0266978	0.0381175	828	695	884	1839	766	1553
CAC98804	lmo0726	Hypothetical CDS	196.703	257.482	-0.388453	0.022513	0.0325385	801	752	967	1804	1037	1045
CAC98805	lmo0727	uncharacterized	1792.11	2447.87	-0.449867	1.7852e-07	4.34671e-07	7268	7066	8625	15946	10172	10826
CAD00150	lmo2072	uncharacterized	531.411	1035.03	-0.961771	6.67601e-12	2.24626e-11	2413	2136	2259	6582	3805	5234
CAC98807	lmo0729	uncharacterized	101.162	86.733	0.222015	0.00717238	0.0111461	389	375	532	561	340	408
CAC99281	cbiL	uncharacterized	7.572	3.445	1.13617	8.58694e-05	0.000164775	27	37	33	18	15	19
CAC98809	lmo0731	uncharacterized	176.721	1392.3	-2.97792	7.51497e-51	1.19183e-49	910	690	664	8473	4670	7870
CAC98378	lmo0163	uncharacterized	332.288	520.728	-0.648096	0.000432758	0.000764427	1184	1336	1737	3543	2457	1859
CAC98379	lmo0164	uncharacterized	134.18	221.238	-0.72143	3.08103e-08	7.96454e-08	524	541	654	1485	963	891
CAC99285	lmo1207	uncharacterized	14.987	13.848	0.114034	0.368144	0.418494	62	55	75	75	74	60
CAC99284	cbiQ	uncharacterized	6.245	6.825	-0.128127	0.898161	0.914684	34	20	26	33	32	38
CAC99287	lmo1209	uncharacterized	132.775	60.494	1.13412	6.63041e-27	4.65398e-26	484	546	671	397	230	286
CAC99286	cbiP	uncharacterized	187.102	95.81	0.965577	4.10304e-18	1.91999e-17	653	790	954	685	376	385
CAC98628	lmo0549	uncharacterized	9.133	5.367	0.766973	0.00125444	0.00212257	31	35	51	32	22	27
CAC98629	lmo0550	pepdidoglycan bound protein (LPXTG motif)	4.761	2.717	0.80925	0.00928593	0.0142494	16	22	23	20	12	9
CAC98620	lmo0541	uncharacterized	14.909	2502.8	-7.39121	5.67609e-305	1.51397e-302	77	54	60	14176	9281	14316
CAC98621	lmo0542	uncharacterized	2.888	8.017	-1.47299	3.47974e-05	6.98328e-05	13	10	14	43	39	39
CAC98622	lmo0543	uncharacterized	2.888	13.981	-2.27532	4.62463e-11	1.48454e-10	11	9	17	82	74	55
CAC98623	lmo0544	uncharacterized	0.234	7.951	-5.08656	2.57482e-11	8.34754e-11	2	0	1	53	42	25
CAC98624	lmo0545	uncharacterized	0.39	4.771	-3.61275	1.71595e-07	4.18851e-07	3	1	1	22	29	21
CAC98625	lmo0546	uncharacterized	4.761	26.04	-2.45139	2.38527e-19	1.19631e-18	20	15	26	164	120	109
CAC98626	lmo0547	uncharacterized	84.145	92.1	-0.130324	0.855106	0.87846	326	344	408	682	324	384
CAC98627	lmo0548	uncharacterized	2.029	1.325	0.614777	0.178579	0.220704	6	9	11	8	4	8
CAC98398	lmo0183	uncharacterized	21.388	112.375	-2.39345	1.40941e-30	1.15509e-29	74	90	110	601	592	503
CAC98399	lmo0184	uncharacterized	39.965	100.448	-1.32964	7.38378e-14	2.80259e-13	151	172	189	552	502	462
CAC98390	lmo0175	putative peptidoglycan bound protein (LPXTG motif)	19.983	9.342	1.09697	1.46418e-07	3.58889e-07	73	78	105	52	33	56
CAC98391	lmo0176	uncharacterized	190.771	244.164	-0.356009	0.0208694	0.0303875	771	851	822	1627	941	1117
CAC98392	metS	methionyl-tRNA synthetase	1021.84	1765.07	-0.788551	1.03823e-06	2.38729e-06	4045	4119	4927	12259	8083	6297
CAC98393	lmo0178	uncharacterized	26.227	278.022	-3.40607	2.47314e-24	1.56047e-23	142	86	108	1903	1121	1172
CAC98394	lmo0179	uncharacterized	12.021	165.713	-3.78506	1.28725e-37	1.32519e-36	72	36	46	1085	734	682
CAC98395	lmo0180	uncharacterized	2.81	94.088	-5.06537	1.03903e-38	1.11668e-37	11	19	6	675	446	299
CAC98396	lmo0181	uncharacterized	5.854	110.453	-4.23787	1.04209e-40	1.21813e-39	28	19	28	836	503	328
CAC98397	lmo0182	uncharacterized	16.236	128.608	-2.98571	1.10591e-42	1.38664e-41	64	77	67	797	672	472
CAD00338	lmo2260	uncharacterized	120.988	334.077	-1.46532	1.70455e-28	1.27906e-27	538	463	549	1984	1351	1707
CAD00339	lmo2261	uncharacterized	419.478	1722.93	-2.0382	2.07325e-36	2.05504e-35	1846	1572	1956	10486	5731	9786
CAD00332	lmo2254	uncharacterized	99.366	190.892	-0.941932	2.49309e-07	6.01045e-07	496	358	419	1223	670	988
CAD00333	lmo2255	uncharacterized	723.509	264.439	1.45208	2.40337e-15	9.87605e-15	3252	2649	3368	1714	712	1565
CAD00330	lmo2252	uncharacterized	33.721	181.417	-2.42759	5.01473e-21	2.7348e-20	160	120	152	773	787	1178
CAD00331	lmo2253	uncharacterized	137.614	160.943	-0.225923	0.442261	0.494582	603	521	639	1044	591	794
CAD00336	lmo2258	uncharacterized	97.649	154.317	-0.66022	0.000256991	0.000468039	444	358	449	1052	512	765
CAD00337	lmo2259	uncharacterized	138.005	236.743	-0.778601	6.42056e-09	1.75563e-08	606	513	649	1421	922	1230
CAD00334	lmo2256	uncharacterized	1414.62	466.86	1.59936	9.56291e-45	1.27534e-43	6464	5218	6441	2964	1663	2419
CAD00335	lmo2257	uncharacterized	3128.83	1165.49	1.42468	9.62118e-10	2.79214e-09	8871	17244	13969	8220	3062	6308
CAD00739	lmo0212	uncharacterized	271.794	332.354	-0.290207	0.0635129	0.0852065	1193	1028	1261	2126	1281	1609
CAD00444	lmo2366	uncharacterized	41.839	26.04	0.684119	3.55406e-06	7.8403e-06	147	153	236	190	97	106
CAD00445	pgi	glucose-6-phosphate isomerase	2941.18	4040	-0.457958	0.000449625	0.000792789	12968	11694	13018	26512	17839	16622
CAD00446	lmo2368	uncharacterized	83.053	66.988	0.31013	0.0162034	0.0239138	302	328	434	501	297	213
CAD00447	lmo2369	uncharacterized	505.418	209.643	1.26954	2.06594e-21	1.13938e-20	2140	1935	2400	1327	665	1172
CAD00440	lmo2362	uncharacterized	7.415	3.512	1.07815	5.9829e-05	0.000116948	33	30	32	25	12	16
CAD00441	lmo2363	uncharacterized	8.82	2.187	2.01183	9.60682e-10	2.79073e-09	37	40	36	9	14	10
CAD00442	lmo2364	Hypothetical protein	18.89	2.187	3.1106	2.44165e-17	1.10382e-16	83	85	74	18	3	12
CAD00443	lmo2365	uncharacterized	138.629	24.052	2.527	2.72443e-18	1.29344e-17	633	520	623	139	60	164
CAD00448	lmo2370	uncharacterized	174.067	304.592	-0.807235	7.91611e-13	2.8221e-12	775	645	810	1938	1207	1452
CAD00449	lmo2371	uncharacterized	756.137	1013.5	-0.422619	0.00188728	0.00313727	3111	3000	3576	6972	4244	4080
CAC98832	lmo0754	uncharacterized	36.14	19.348	0.901412	1.03654e-09	3.00219e-09	143	135	185	120	68	104
CAD00208	lmo2130	uncharacterized	186.322	415.774	-1.158	1.19441e-13	4.46419e-13	939	677	771	2570	1628	2077
CAD00209	lmo2131	uncharacterized	4.059	3.379	0.264528	0.367772	0.418234	14	21	17	18	10	23
CAD00206	lmo2128	uncharacterized	141.049	204.475	-0.535728	9.77402e-05	0.000185852	608	570	629	1277	793	1016
CAD00207	lmo2129	uncharacterized	42.463	255.494	-2.58901	7.22537e-44	9.42188e-43	197	159	188	1767	782	1307
CAD00204	lmo2126	uncharacterized	21.934	282.528	-3.68715	2.67899e-33	2.36752e-32	90	88	103	1453	1640	1171
CAD00205	lmo2127	uncharacterized	117.788	155.509	-0.400806	0.240661	0.288805	602	405	502	928	438	981
CAD00202	lmo2124	uncharacterized	15.533	561.61	-5.17616	4.28309e-60	8.84971e-59	64	76	59	2313	3575	2588
CAD00203	lmo2125	uncharacterized	17.094	776.487	-5.5054	7.03569e-17	3.12295e-16	64	83	72	3768	4832	3119
CAD00200	lmo2122	uncharacterized	9.601	327.517	-5.09224	1.2836e-51	2.11578e-50	44	38	41	1185	2100	1658
CAD00201	lmo2123	uncharacterized	7.962	348.654	-5.45252	1.2258e-22	7.13588e-22	31	41	30	1282	2222	1758
CAC98593	lmo0514	uncharacterized	19.905	10.138	0.973358	2.11301e-06	4.75793e-06	62	75	118	69	39	45
CAD00064	ilvC	uncharacterized	10.225	6.096	0.746166	0.000775645	0.00133788	36	37	58	41	27	24
CAC99982	birA	uncharacterized	181.716	226.34	-0.316806	0.408817	0.459919	517	762	1049	1657	1052	707
CAC99983	cca	uncharacterized	167.588	206.131	-0.298643	0.465171	0.516388	548	639	960	1514	1030	567
CAC99636	lmo1558	uncharacterized	272.106	258.012	0.0767306	0.184791	0.22771	1224	1013	1249	1636	823	1435
CAC99981	lmo1903	uncharacterized	23.729	20.341	0.222261	0.052145	0.0709289	118	83	103	130	86	91
CAC99986	lmo1908	uncharacterized	51.127	58.772	-0.201044	0.60658	0.651907	184	200	271	390	282	215
CAC99987	lmo1909	uncharacterized	37.701	42.604	-0.176386	0.754178	0.7883	153	167	163	272	158	213
CAC99984	lmo1906	uncharacterized	47.224	64.602	-0.452059	0.180132	0.222436	144	218	243	442	343	190
CAC99985	dapB	uncharacterized	94.839	132.451	-0.481906	0.131025	0.166131	323	386	506	967	667	365
CAC99296	lmo1218	uncharacterized	606.034	490.448	0.305299	0.00153268	0.00257112	2298	2474	2992	3408	2257	1737
CAC99297	lmo1219	uncharacterized	150.416	104.358	0.527417	0.000272639	0.00049439	676	549	702	712	290	573
CAC99294	lmo1216	uncharacterized	21.075	36.972	-0.8109	0.0158444	0.0234193	134	72	64	243	129	186
CAC99295	lmo1217	uncharacterized	758.713	635.687	0.255238	0.0643228	0.0860963	2622	3060	4038	4447	3224	1923
CAC99292	lmo1214	uncharacterized	30.442	78.45	-1.36571	2.02769e-12	7.04885e-12	142	126	122	466	295	423
CAC99293	lmo1215	uncharacterized	188.82	138.812	0.443879	7.12604e-08	1.79159e-07	844	731	844	881	525	689
CAC99290	lmo1212	uncharacterized	14.675	18.221	-0.312242	0.368674	0.418773	58	60	70	125	81	69
CAC99291	lmo1213	uncharacterized	11.006	29.618	-1.42818	2.85353e-10	8.63118e-10	48	40	53	175	120	152
CAC98465	lmo0386	uncharacterized	9.055	17.559	-0.955424	0.000133047	0.000248794	37	32	47	114	76	75
CAC99115	lmo1037	uncharacterized	28.1	33.659	-0.260422	0.560819	0.607623	120	107	133	206	92	210
CAC99114	lmo1036	uncharacterized	50.659	46.447	0.125233	0.0468388	0.0643979	208	197	244	290	186	225
CAC99441	lmo1363	uncharacterized	61.509	114.164	-0.892238	0.00293531	0.00479254	205	244	339	841	588	294
CAC99440	lmo1362	uncharacterized	12.723	18.619	-0.549337	0.174136	0.215711	50	41	72	152	84	45
CAC98581	lmo0502	uncharacterized	2.81	8.349	-1.57103	2.19745e-05	4.50547e-05	11	8	17	58	38	30
CAC99569	lmo1491	uncharacterized	178.906	186.585	-0.0606312	0.664768	0.708474	670	712	910	1311	860	645
CAC99113	lmo1035	uncharacterized	23.105	20.076	0.202733	0.0579749	0.0782061	82	90	124	138	80	85
CAC98582	lmo0503	uncharacterized	2.654	5.234	-0.979746	0.0900109	0.117252	12	8	14	46	25	8
CAC99616	lmo1538	uncharacterized	587.222	3272.66	-2.47848	5.17176e-38	5.36182e-37	2633	2254	2636	16608	15010	17774
CAD00294	lmo2216	uncharacterized	494.491	634.428	-0.359512	0.0834861	0.109499	2308	1846	2181	3881	2234	3460
CAD00934	lmo2721	uncharacterized	25.056	13.914	0.848619	1.42377e-07	3.50154e-07	116	97	108	90	54	66
CAD00935	lmo2722	uncharacterized	125.047	80.77	0.630579	2.75221e-07	6.60802e-07	559	527	516	477	326	416
CAD00936	lmo2723	uncharacterized	297.475	99.587	1.57874	2.236e-43	2.85236e-42	1281	1255	1275	648	339	516
CAD00937	lmo2724	uncharacterized	74.779	41.147	0.861846	3.1459e-10	9.46675e-10	324	283	351	298	123	200
CAD00930	cydB	uncharacterized	1554.89	1276.81	0.284275	0.000407379	0.000721334	7443	5911	6566	8088	5319	5863
CAD00931	cydA	uncharacterized	1032.69	932.328	0.147502	0.0391939	0.0545258	4715	4126	4389	5524	4257	4290
CAD00932	lmo2719	uncharacterized	335.02	232.9	0.524537	2.14733e-09	6.09311e-09	1434	1301	1557	1400	899	1216
CAD00933	lmo2720	uncharacterized	250.407	96.075	1.38204	1.76539e-54	3.06488e-53	1026	991	1191	692	354	404
CAD00938	lmo2725	uncharacterized	171.881	104.225	0.721709	1.89476e-19	9.53555e-19	746	657	799	722	415	436
CAD00939	lmo2726	uncharacterized	44.883	16.498	1.44388	3.15769e-20	1.67534e-19	190	172	213	93	67	89
CAC99028	lmo0950	uncharacterized	669.104	208.185	1.68436	1.54902e-46	2.14379e-45	2689	2568	3315	1300	727	1115
CAC99766	lmo1688	uncharacterized	185.541	151.401	0.293363	0.00490102	0.00779382	649	754	974	1036	691	558
CAC99767	lmo1689	uncharacterized	160.173	97.003	0.72353	5.78334e-09	1.58582e-08	562	612	878	615	430	419
CAC99764	lmo1686	uncharacterized	1515.4	889.459	0.768696	2.20123e-08	5.7408e-08	7200	5666	6548	5150	3238	5036
CAC99765	lmo1687	uncharacterized	2395.8	1335.78	0.842828	2.44233e-08	6.35829e-08	10816	9207	10670	8163	4211	7786
CAC99762	lmo1684	uncharacterized	1804.6	537.425	1.74754	1.36683e-61	2.97058e-60	7881	6860	8378	3069	2294	2748
CAC99763	gsaB	glutamate-1-semialdehyde aminotransferase	295.367	910.463	-1.62409	6.97484e-25	4.50753e-24	1502	1168	1114	5640	3861	4240
CAC99760	lmo1682	uncharacterized	3.669	8.282	-1.17459	0.00192834	0.0032019	24	7	16	62	29	34
CAC99761	lmo1683	uncharacterized	1457.71	962.145	0.59938	8.51977e-06	1.80484e-05	6447	5506	6722	5870	3101	5550
CAC99768	lmo1690	uncharacterized	3650.1	377.41	3.27373	3.43761e-82	1.0652e-80	17360	13388	16014	2301	1201	2194
CAC99769	lmo1691	uncharacterized	298.177	260.927	0.192523	0.0580022	0.078207	1379	1096	1345	1551	887	1500
CAD00350	lmo2272	uncharacterized	15.611	14.444	0.112093	0.23963	0.287791	74	65	61	112	39	67
CAC98863	lmo0785	uncharacterized	464.439	753.628	-0.698363	5.27119e-13	1.89763e-12	1822	1848	2280	4865	3191	3318
CAD00603	mbl	uncharacterized	222.931	435.453	-0.96592	3.57992e-15	1.45478e-14	858	916	1082	2965	1926	1681
CAD00352	lmo2274	protein gp29 [Bacteriophage A118]	28.569	83.685	-1.55052	7.66928e-27	5.34481e-26	125	112	129	555	320	388
CAD00848	lmo0321	uncharacterized	2.81	4.638	-0.722933	0.102863	0.13301	14	13	9	26	19	25
CAD00849	lmo0322	uncharacterized	1.873	2.65	-0.500641	0.440852	0.493499	11	4	9	20	8	12
CAD00601	lmo2523	uncharacterized	2.966	1.193	1.31392	0.00807911	0.0124839	9	20	9	8	3	7
CAD00840	lmo0313	uncharacterized	51.518	25.708	1.00286	2.67061e-14	1.04335e-13	216	192	252	158	97	133
CAD00841	lmo0314	uncharacterized	91.17	33.925	1.42621	1.38946e-24	8.84313e-24	400	356	412	189	143	180
CAD00842	lmo0315	uncharacterized	0.078	0.729	-3.22437	0.0219501	0.031819	1	0	0	4	3	4
CAD00843	lmo0316	uncharacterized	2.186	3.71	-0.763126	0.0952756	0.123631	10	6	12	19	17	20
CAD00844	lmo0317	uncharacterized	10.147	13.981	-0.462414	0.13959	0.176078	44	40	46	91	54	66
CAD00845	lmo0318	uncharacterized	10.069	15.306	-0.604177	0.0440489	0.0608185	37	35	57	85	63	83
CAD00846	lmo0319	uncharacterized	218.637	461.095	-1.07653	1.52627e-18	7.37737e-18	816	931	1054	2895	2023	2041
CAD00607	atpD	uncharacterized	1546.93	2622.06	-0.761291	0.000970703	0.00166163	5586	6421	7811	18112	13268	8193
CAC99960	lmo1882	uncharacterized	250.797	83.022	1.59495	2.05497e-59	4.21627e-58	936	977	1300	580	326	347
CAC99613	lmo1535	uncharacterized	364.292	200.234	0.863408	4.71478e-30	3.75901e-29	1435	1371	1861	1271	831	920
CAC99962	lmo1884	uncharacterized	50.347	96.738	-0.942177	3.87954e-08	9.91512e-08	248	199	198	602	392	466
CAC99963	lmo1885	uncharacterized	27.164	40.882	-0.58977	0.0289054	0.0411892	138	109	101	270	142	205
CAC99964	lmo1886	uncharacterized	202.089	288.358	-0.51287	0.000292202	0.000528558	836	798	955	1955	1290	1107
CAC99617	lmo1539	uncharacterized	516.503	1957.95	-1.92249	1.86354e-17	8.50332e-17	2224	1903	2490	10174	9071	10305
CAC99966	lmo1888	uncharacterized	2060.31	1171.79	0.814151	1.48733e-09	4.26571e-09	9427	7803	9165	7032	3969	6684
CAC99967	lmo1889	uncharacterized	134.102	82.492	0.701005	2.96728e-08	7.68401e-08	488	513	717	488	396	361
CAC99968	lmo1890	uncharacterized	126.374	63.542	0.991917	2.83779e-19	1.42083e-18	516	478	625	388	277	294
CAC99969	recU	uncharacterized	584.958	285.973	1.03245	4.54132e-29	3.46985e-28	2407	2311	2776	1852	1023	1441
CAC99618	rpmA	ribosomal protein L27	804.22	1744.33	-1.11701	1.01138e-13	3.79947e-13	3903	3132	3268	10836	7035	8455
CAC99619	lmo1541	uncharacterized	999.206	2200.85	-1.13921	1.41316e-10	4.37825e-10	5118	3797	3886	13559	9795	9862
CAC98903	lmo0825	uncharacterized	58.465	93.557	-0.678272	0.000382557	0.000680256	209	252	288	607	447	358
CAC98563	lmo0484	uncharacterized	16.47	465.468	-4.82077	2.13631e-172	1.95873e-170	83	53	75	2942	1622	2461
CAC98562	lmo0483	uncharacterized	406.833	238.267	0.771858	1.97249e-07	4.78683e-07	1942	1541	1729	1364	845	1387
CAC98561	lmo0482	uncharacterized	185.853	170.948	0.120604	0.0497485	0.0680056	826	788	767	1050	641	889
CAC98560	lmo0481	uncharacterized	41.526	20.673	1.00627	1.30188e-15	5.41108e-15	164	164	204	137	95	80
CAC98567	lmo0488	uncharacterized	136.678	355.942	-1.38086	1.36777e-15	5.67614e-15	614	528	609	2251	1242	1879
CAC98566	lmo0487	uncharacterized	174.457	337.854	-0.953528	1.99978e-05	4.12034e-05	886	671	678	1962	1137	2000
CAC98565	rpmF	ribosomal protein L32	316.677	373.501	-0.2381	0.35238	0.402916	1464	1156	1437	2418	1377	1842
CAC98564	lmo0485	uncharacterized	132.697	624.026	-2.23347	5.72647e-210	6.72059e-208	552	510	638	4228	2442	2748
CAC98905	lmo0827	uncharacterized	3.981	5.102	-0.357932	0.515087	0.565382	13	15	23	33	12	32
CAC98569	lmo0490	uncharacterized	64.007	6.493	3.30127	2.01696e-44	2.67772e-43	214	269	337	44	29	25
CAC98568	lmo0489	uncharacterized	58.152	29.286	0.989618	4.78131e-09	1.32719e-08	254	207	284	187	86	169
CAC98904	lmo0826	uncharacterized	159.548	356.274	-1.159	3.60813e-24	2.2524e-23	596	685	763	2247	1498	1632
CAC98907	nifJ	uncharacterized	724.446	643.771	0.170331	0.00423258	0.00682328	2884	2979	3418	4204	2830	2682
CAC98906	lmo0828	uncharacterized	17.563	17.559	0.000328613	0.56548	0.611995	68	72	85	115	48	102
CAD00236	lmo2158	uncharacterized	2.888	8.812	-1.6094	9.99112e-06	2.11043e-05	8	16	13	55	42	36
CAC99847	purQ	phosphoribosylformylglycinamidine synthetase I	20.919	58.573	-1.48542	3.04746e-05	6.14097e-05	69	102	97	463	300	121
CAC98969	rsbT	uncharacterized	114.353	267.818	-1.22776	1.04258e-11	3.46032e-11	456	439	570	1832	1295	915
CAC98968	rsbS	uncharacterized	56.747	130.464	-1.20104	3.37083e-06	7.45853e-06	191	251	285	881	702	386
CAC98967	RsbR	uncharacterized	184.136	271.661	-0.561036	0.00939223	0.014405	704	708	947	1871	1333	896
CAC98966	lmo0888	uncharacterized	28.413	77.722	-1.45177	2.65678e-24	1.67274e-23	108	124	132	526	326	321
CAC98965	lmo0887	uncharacterized	239.479	96.274	1.31468	1.12274e-57	2.15302e-56	980	944	1144	662	390	401
CAC98964	dal	uncharacterized	63.304	55.989	0.177153	0.111501	0.14317	214	260	337	379	272	194
CAC98963	lmo0885	uncharacterized	17.719	13.252	0.419087	0.0151395	0.0224566	65	63	99	86	60	54
CAC98962	lmo0884	uncharacterized	63.616	41.213	0.62629	0.000122658	0.000230101	199	280	336	277	198	147
CAC98961	lmo0883	uncharacterized	116.383	272.324	-1.22644	2.64377e-21	1.45259e-20	546	461	484	1646	1129	1335
CAC98960	lmo0882	uncharacterized	58.933	119.862	-1.02423	1.84087e-09	5.25401e-09	277	228	250	701	453	655
CAC98511	lmo0432	uncharacterized	11.006	11.529	-0.0669771	0.908475	0.921987	39	46	56	67	62	45
CAC98516	lmo0437	uncharacterized	46.288	48.435	-0.0654117	0.803845	0.833091	213	183	197	281	178	272
CAC98517	lmo0438	uncharacterized	1.639	1.06	0.628752	0.190604	0.23389	7	6	8	6	2	8
CAC99380	lmo1302	uncharacterized	2878.58	947.236	1.60356	3.49972e-77	1.01665e-75	12610	11056	13212	5816	3735	4745
CAC99381	lmo1303	uncharacterized	200.84	7.355	4.77118	1.02458e-165	9.10946e-164	847	724	1002	48	31	32
CAC99382	lmo1304	uncharacterized	244.006	106.345	1.19816	7.58036e-14	2.87018e-13	781	933	1412	736	455	414
CAC98704	lmo0626	uncharacterized	310.432	243.899	0.347993	5.86606e-05	0.000114893	1497	1183	1297	1548	959	1174
CAC98703	lmo0625	uncharacterized	500.501	250.326	0.999565	3.42649e-58	6.70222e-57	2106	1945	2361	1636	954	1188
CAC98702	lmo0624	uncharacterized	260.476	151.203	0.784664	7.43682e-16	3.12155e-15	1132	992	1213	922	567	793
CAC99386	lmo1308	uncharacterized	18.031	18.486	-0.0359537	0.556982	0.603912	69	74	88	137	69	73
CAC99387	lmo1309	uncharacterized	9.757	10.933	-0.16418	0.846003	0.870633	31	38	56	73	51	41
CAC99388	lmo1310	uncharacterized	13.504	20.341	-0.591004	0.0326033	0.0460426	60	44	69	150	86	71
CAC99389	lmo1311	uncharacterized	34.423	32.003	0.105166	0.152222	0.190864	152	131	158	188	142	153
CAC99840	lmo1762	uncharacterized	124.267	115.953	0.0999031	0.188837	0.231917	544	469	579	735	370	645
CAC98709	lmo0631	uncharacterized	0.078	0.795	-3.34941	0.0142083	0.0212148	1	0	0	5	4	3
CAC98708	lmo0630	uncharacterized	4.996	8.017	-0.682289	0.055499	0.0751773	27	14	23	55	35	31
CAC98497	lmo0418	uncharacterized	82.506	101.707	-0.301848	0.430106	0.482021	426	287	344	621	301	613
CAC98496	lmo0417	uncharacterized	25.603	42.869	-0.743622	0.00196259	0.00325692	123	114	91	269	151	227
CAC98495	lmo0416	uncharacterized	27.008	40.815	-0.595713	0.0410433	0.0569097	143	89	114	242	130	244
CAC98494	lmo0415	uncharacterized	910.3	1281.71	-0.493657	0.0650532	0.0869549	3214	3786	4662	9550	5823	3971
CAC98493	lmo0414	uncharacterized	199.513	103.496	0.946908	5.67615e-20	2.95805e-19	916	745	895	677	373	512
CAC98492	lmo0413	uncharacterized	92.107	74.144	0.312981	0.00144678	0.00243536	427	380	373	484	262	373
CAC98491	lmo0412	uncharacterized	220.355	41.611	2.40479	6.41923e-26	4.30001e-25	1026	849	948	250	110	268
CAC99149	lmo1071	uncharacterized	2006.53	612.364	1.71224	1.99691e-24	1.26543e-23	9728	7629	8349	3545	2095	3602
CAC99146	lmo1068	uncharacterized	1710.77	973.806	0.812942	1.67738e-09	4.79671e-09	7754	6559	7604	5878	3254	5565
CAC99147	lmo1069	uncharacterized	353.754	119.001	1.57177	6.31329e-17	2.81507e-16	1497	1299	1736	816	301	679
CAC99144	lmo1066	uncharacterized	305.905	111.845	1.45158	1.09493e-40	1.27481e-39	1227	1136	1556	741	474	473
CAD00234	lmo2156	uncharacterized	40.98	224.286	-2.45235	1.89094e-34	1.74466e-33	205	144	176	1437	707	1241
CAC99142	lmo1064	uncharacterized	520.093	594.541	-0.193007	0.449058	0.500583	2313	2011	2339	3752	2337	2884
CAC99143	lmo1065	uncharacterized	239.088	294.521	-0.300829	0.0600284	0.0807905	1010	910	1143	1991	1247	1207
CAC99140	lmo1062	uncharacterized	3.825	2.12	0.851395	0.0212324	0.0308243	11	16	22	15	7	10
CAC98498	lmo0419	uncharacterized	76.418	47.044	0.699902	1.43326e-07	3.51899e-07	358	272	349	288	167	255
CAD00149	lmo2071	uncharacterized	58.621	19.878	1.56024	7.59369e-18	3.51676e-17	294	205	252	132	62	106
CAD00148	lmo2070	uncharacterized	371.707	108.93	1.77076	4.05397e-34	3.6939e-33	1733	1366	1663	684	374	586
CAC98519	lmo0440	uncharacterized	297.553	101.84	1.54684	4.87283e-16	2.08409e-15	1416	1113	1283	606	300	631
CAD00141	lmo2063	uncharacterized	22.09	53.206	-1.2682	4.55069e-05	9.00926e-05	120	85	78	324	141	338
CAD00140	lmo2062	uncharacterized	231.673	113.634	1.0277	7.87458e-14	2.97732e-13	796	915	1257	766	410	539
CAD00143	lmo2065	uncharacterized	214.891	90.775	1.24324	1.50268e-12	5.27376e-12	966	867	920	530	291	549
CAD00142	lmo2064	uncharacterized	1411.89	1046.23	0.432435	0.000364203	0.000649194	6465	5275	6348	6722	3286	5782
CAD00145	lmo2067	uncharacterized	26.305	15.173	0.793831	6.23867e-06	1.34294e-05	127	100	110	101	70	58
CAD00144	lmo2066	uncharacterized	16.626	15.637	0.0884774	0.423772	0.475649	68	66	79	87	55	94
CAD00147	groES	class I heat-shock protein (chaperonin) GroES	3118.14	2315.28	0.429497	0.000440892	0.000777857	11450	12501	15996	14730	11539	8674
CAD00146	groEL	class I heat-shock protein (chaperonin) GroEL	15620	10424.7	0.583393	8.94927e-07	2.07075e-06	59463	63818	76830	65022	51386	40925
CAC98365	lmo0150	uncharacterized	39.731	26.04	0.609536	0.000331239	0.000592956	185	154	170	163	79	151
CAC98364	lmo0149	uncharacterized	16.704	8.349	1.00052	3.77227e-07	8.99824e-07	71	75	68	56	32	38
CAC98367	lmo0152	uncharacterized	46.522	618.858	-3.73362	1.92315e-136	1.0851e-134	177	180	239	4014	2093	3233
CAC98366	lmo0151	uncharacterized	38.95	25.311	0.621859	0.000642747	0.00111719	176	154	169	147	78	157
CAC98361	lmo0146	uncharacterized	1.717	1.922	-0.162718	0.896	0.913752	9	8	5	8	10	11
CAC98816	lmo0738	uncharacterized	16.548	22.395	-0.43652	0.117619	0.150433	76	62	74	136	113	89
CAC98363	lmo0148	uncharacterized	3.747	1.126	1.73453	0.000129315	0.000242279	19	11	18	6	3	8
CAC98362	lmo0147	uncharacterized	5.074	2.12	1.25906	0.000727322	0.00125897	24	18	23	8	9	15
CAC99542	lmo1464	uncharacterized	67.831	87.925	-0.374329	0.192199	0.235454	250	263	356	596	447	284
CAC99811	lmo1733	uncharacterized	15.689	9.873	0.668193	0.000143172	0.000266709	59	64	78	63	44	42
CAC99540	lmo1462	uncharacterized	216.452	314.862	-0.540673	1.89397e-07	4.60008e-07	945	826	1002	2051	1348	1353
CAC98818	lmo0740	uncharacterized	65.88	45.851	0.522887	0.000234022	0.000427802	292	230	322	299	142	251
CAC99546	lmo1468	uncharacterized	2101.06	3466.26	-0.722266	5.92073e-05	0.000115809	10220	8326	8371	20952	13257	18105
CAC99547	rpsU	30S ribosomal protein S21	977.038	1615.12	-0.725159	7.89649e-06	1.6813e-05	4670	3792	4055	9726	6362	8288
CAC99544	lmo1466	uncharacterized	432.904	434.724	-0.00605261	0.62816	0.674112	1367	1746	2433	2997	2200	1364
CAC99545	lmo1467	uncharacterized	414.794	297.303	0.480461	6.96053e-05	0.000134978	1455	1545	2314	2054	1304	1129
CAC98761	lmo0683	uncharacterized	0.156	0.795	-2.34941	0.0791779	0.104267	1	1	0	9	3	0
CAC98639	lmo0560	uncharacterized	180.624	197.716	-0.13044	0.877964	0.898891	600	711	1003	1561	759	664
CAC98638	lmo0559	putative membrane protein	31.223	74.674	-1.258	4.00791e-06	8.77553e-06	162	111	127	424	235	468
CAC98760	lmo0682	uncharacterized	0.156	0.994	-2.6717	0.0174924	0.0257515	1	1	0	8	4	3
CAC98633	lmo0554	uncharacterized	10.46	29.816	-1.5112	3.98877e-13	1.45199e-12	52	43	39	200	117	133
CAC98632	lmo0553	uncharacterized	1293.79	1017.47	0.346619	0.00309322	0.00504755	5929	4750	5896	6259	3331	5766
CAC98631	lmo0552	uncharacterized	19.124	9.674	0.9832	3.37824e-08	8.68692e-08	77	79	89	69	31	46
CAC98630	lmo0551	uncharacterized	28.959	16.631	0.800137	9.4122e-08	2.34625e-07	117	108	146	105	78	68
CAC98637	lmo0558	uncharacterized	2140.24	2513.33	-0.231826	0.359882	0.410693	10199	8341	8879	15258	9913	12761
CAC98636	lmo0557	uncharacterized	54.328	129.404	-1.25211	2.41398e-16	1.04464e-15	217	224	255	909	543	501
CAC98635	lmo0556	uncharacterized	39.887	82.028	-1.0402	7.36662e-06	1.57534e-05	175	150	186	585	398	255
CAC98634	lmo0555	uncharacterized	167.276	276.631	-0.725732	0.000574404	0.00100256	880	628	635	1694	1019	1462
CAC98389	lmo0174	uncharacterized	3.903	6.295	-0.689623	0.100525	0.130045	14	20	16	41	17	37
CAC99369	lmo1291	uncharacterized	1910.99	1263.16	0.597283	5.36105e-13	1.92525e-12	8296	7170	9016	7869	4728	6467
CAC98383	lmo0168	uncharacterized	110.919	56.983	0.960903	9.03242e-12	3.00807e-11	518	429	474	364	186	310
CAC98382	lmo0167	uncharacterized	259.773	281.468	-0.115719	0.868154	0.889994	1087	990	1251	1878	1067	1303
CAC98381	lmo0166	uncharacterized	33.408	34.521	-0.0472806	0.775548	0.807187	111	125	192	228	170	123
CAC98380	lmo0165	uncharacterized	51.908	85.341	-0.717282	0.0116901	0.0176701	152	230	283	610	417	261
CAC98386	lmo0171	uncharacterized	177.189	113.965	0.636698	7.8931e-14	2.98048e-13	717	684	869	804	470	446
CAC98385	lmo0170	uncharacterized	396.373	181.881	1.12386	1.9851e-49	3.03348e-48	1541	1573	1964	1175	789	781
CAC98384	lmo0169	uncharacterized	12.801	19.083	-0.576031	0.0908742	0.11829	48	51	65	144	88	56
CAD00329	lmo2251	uncharacterized	34.111	253.573	-2.89409	8.14362e-41	9.55736e-40	139	128	170	1179	1253	1395
CAD00328	arpJ	uncharacterized	50.034	442.211	-3.14375	1.6632e-63	3.81237e-62	203	196	242	2950	2256	1468
CAD00325	lmo2247	uncharacterized	280.302	108.333	1.37151	7.88592e-45	1.0565e-43	1108	1055	1428	676	479	480
CAD00324	lmo2246	uncharacterized	240.649	90.907	1.40447	1.33891e-42	1.67165e-41	965	927	1191	542	423	407
CAD00327	lmo2249	uncharacterized	584.1	1896.59	-1.69912	1.53686e-48	2.31238e-47	2754	2297	2432	11734	8096	8794
CAD00326	lmo2248	uncharacterized	334.786	964.53	-1.52659	1.95699e-38	2.08037e-37	1572	1345	1372	6164	4099	4294
CAD00321	lmo2243	uncharacterized	91.561	49.562	0.885499	2.66893e-17	1.20471e-16	351	351	471	335	188	225
CAD00320	lmo2242	uncharacterized	119.583	35.382	1.75692	5.68627e-21	3.08954e-20	536	420	576	226	100	208
CAD00323	lmo2245	uncharacterized	95.464	36.31	1.39459	1.06847e-38	1.14412e-37	400	372	451	235	143	170
CAD00322	lmo2244	uncharacterized	110.06	82.956	0.407872	2.24528e-07	5.42641e-07	487	413	510	518	345	389
CAC98769	cheY	Chemotaxis response regulator CheY	0.546	2.783	-2.34967	0.00382312	0.00619042	3	4	0	26	12	4
CAC99599	lmo1521	uncharacterized	749.971	991.166	-0.402292	0.0598689	0.0806499	2584	3003	4021	6875	4405	3679
CAC99363	lmo1285	uncharacterized	833.804	621.64	0.423629	0.00279503	0.00457624	3851	3144	3687	3962	1820	3600
CAC98788	lmo0710	uncharacterized	0.312	1.59	-2.34941	0.00971851	0.0148769	3	1	0	14	6	4
CAC99023	lmo0945	uncharacterized	186.088	126.289	0.559256	2.03888e-10	6.21838e-10	709	713	962	838	510	558
CAD00457	lmo2379	uncharacterized	93.122	202.023	-1.11733	8.65757e-14	3.26076e-13	422	335	436	1251	943	855
CAD00456	lmo2378	uncharacterized	560.371	948.76	-0.759661	9.78475e-11	3.05085e-10	2610	2018	2551	6024	4091	4204
CAD00455	lmo2377	uncharacterized	564.273	192.349	1.55267	1.84938e-26	1.26778e-25	2638	2094	2497	1190	627	1086
CAD00454	lmo2376	uncharacterized	475.991	291.208	0.708884	1.56994e-15	6.49674e-15	2147	1828	2123	1817	1097	1481
CAD00453	lmo2375	uncharacterized	9.445	6.692	0.497113	0.0199594	0.0291637	41	32	48	52	16	33
CAD00452	lmo2374	uncharacterized	79.15	69.174	0.194359	0.00424552	0.00683949	306	318	390	488	276	280
CAD00451	lmo2373	uncharacterized	1139.08	830.29	0.456187	0.00135342	0.00228346	5316	4260	5017	4782	2812	4937
CAD00450	lmo2372	uncharacterized	836.068	693.664	0.269383	8.52159e-09	2.31289e-08	3491	3383	3837	4681	2751	3037
CAC99541	lmo1463	uncharacterized	56.123	102.9	-0.874579	2.603e-05	5.29259e-05	213	191	315	686	506	361
CAD00459	lmo2381	uncharacterized	310.901	707.379	-1.18603	1.94373e-19	9.76524e-19	1388	1154	1441	4264	3404	3008
CAD00458	lmo2380	uncharacterized	43.244	98.858	-1.19286	1.60037e-10	4.93222e-10	220	148	186	618	461	413
CAD00099	lmo2021	uncharacterized	10.304	27.564	-1.41958	1.27938e-09	3.68734e-09	46	37	49	198	113	105
CAC99365	parC	uncharacterized	291.308	729.642	-1.32464	2.12896e-07	5.14953e-07	1014	1215	1503	5848	3183	1981
CAD00211	lmo2133	uncharacterized	1.639	1.922	-0.229792	0.833024	0.859084	3	8	10	13	8	8
CAD00210	lmo2132	uncharacterized	33.721	13.782	1.29086	4.16878e-11	1.34114e-10	149	121	162	89	38	81
CAD00213	lmo2135	uncharacterized	0.312	2.849	-3.19084	3.94319e-05	7.85426e-05	2	1	1	19	14	10
CAD00212	lmo2134	uncharacterized	0.546	0.861	-0.657112	0.560708	0.607623	0	4	3	7	2	4
CAD00215	lmo2137	uncharacterized	0.234	0.596	-1.3488	0.241169	0.289048	1	0	2	4	4	1
CAD00214	lmo2136	uncharacterized	0.234	0.663	-1.5025	0.260004	0.309348	0	2	1	6	4	0
CAD00217	lmo2139	uncharacterized	36.531	61.223	-0.744952	4.08309e-05	8.10541e-05	143	150	175	440	244	240
CAD00216	lmo2138	uncharacterized	3.278	13.716	-2.06497	1.54806e-08	4.08086e-08	16	10	16	106	52	49
CAD00219	lmo2141	uncharacterized	40.199	75.601	-0.911246	3.93375e-06	8.62602e-06	173	153	189	488	302	351
CAD00218	lmo2140	uncharacterized	62.68	134.505	-1.10158	2.25277e-09	6.37995e-09	233	240	330	907	593	530
CAD00399	lmo2321	uncharacterized	1.483	1.06	0.484454	0.285602	0.335317	6	4	9	8	4	4
CAC99656	lmo1578	uncharacterized	843.717	495.55	0.767729	1.92484e-17	8.75579e-17	3106	3403	4300	3308	1805	2366
EBG00000016655	rRNA-5s	uncharacterized	1.015	0.331	1.61658	0.0483404	0.0662451	3	8	2	1	0	4
EBG00000016656	rRNA-16s	uncharacterized	50.893	84.679	-0.734537	1	1	205	286	161	242	94	942
CAD00394	lmo2316	uncharacterized	0.703	0.795	-0.17743	0.949816	0.956991	3	3	3	6	5	1
EBG00000016657	transfert RNA-Leu	uncharacterized	47.849	91.172	-0.930102	0.00510218	0.00807433	168	271	174	573	239	564
CAD00395	lmo2317	uncharacterized	1.639	1.524	0.104953	0.664728	0.708474	7	9	5	8	7	8
EBG00000016650	rRNA-23s	uncharacterized	69.002	98.063	-0.507071	0.58096	0.626898	226	356	302	823	313	344
EBG00000016651	transfert RNA-Asp	uncharacterized	20.919	53.935	-1.36641	4.60961e-06	1.00182e-05	98	107	63	358	152	304
CAD01057	lmo2844	uncharacterized	51.752	19.745	1.39013	1.35919e-16	5.96093e-16	172	232	259	124	86	88
CAC99650	accA	uncharacterized	669.182	759.658	-0.182951	0.489162	0.539752	3014	2642	2917	4796	3217	3452
CAC99651	accD	uncharacterized	528.992	530.8	-0.00492247	0.283652	0.333161	2365	2050	2362	3271	2378	2362
CAC99027	lmo0949	uncharacterized	399.807	199.439	1.00336	2.80024e-15	1.14587e-14	1918	1493	1711	1254	691	1065
CAC99615	lmo1537	uncharacterized	340.172	227.069	0.583134	7.19259e-14	2.7371e-13	1449	1396	1513	1465	908	1054
CAC98783	lmo0705	uncharacterized	2.576	9.674	-1.90898	1.01616e-06	2.3402e-06	7	14	12	79	35	32
CAC99802	lmo1724	uncharacterized	28.647	43.4	-0.599311	0.0066029	0.0102883	115	117	135	304	191	160
CAC98782	lmo0704	uncharacterized	0.39	1.922	-2.30106	0.002689	0.00441002	2	1	2	11	8	10
CAD00871	lmo2658	uncharacterized	82.896	111.249	-0.424418	0.0295735	0.0419984	324	324	414	828	391	460
CAD00165	lmo2087	uncharacterized	35.984	26.636	0.433978	0.000194849	0.000358875	142	134	185	182	103	117
CAD00870	lmo2657	uncharacterized	149.791	197.319	-0.397579	0.132166	0.167361	483	637	799	1464	747	767
CAC98348	lmo0133	uncharacterized	1.405	1.126	0.319363	0.482457	0.532956	7	8	3	6	7	4
CAC99589	lmo1511	uncharacterized	179.531	175.255	0.0347774	0.178176	0.220299	631	698	971	1196	713	736
CAC98409	lmo0194	ABC transporter%2C ATP-binding protein	37.623	27.564	0.44883	0.00080088	0.00137898	145	149	188	210	111	95
CAD00169	argH	uncharacterized	32.081	123.506	-1.94479	1.72492e-10	5.29384e-10	131	126	154	442	743	679
CAC99593	lmo1515	uncharacterized	205.524	203.547	0.0139449	0.368346	0.418562	859	747	1027	1362	592	1118
CAD00927	lmo2714	peptidoglycan anchored protein (LPXTG motif)	161.734	90.046	0.844889	7.52088e-06	1.60599e-05	502	584	986	684	365	310
CAD00926	lmo2713	secreted protein with 1 GW repeat	775.261	363.496	1.09274	1.94387e-41	2.33742e-40	3069	3022	3841	2261	1404	1821
CAD00925	lmo2712	uncharacterized	60.884	27.166	1.16426	7.0947e-11	2.23346e-10	277	232	271	135	141	134
CAC98344	lmo0129	uncharacterized	3.591	3.976	-0.146932	0.92991	0.939193	14	16	16	25	23	12
CAD00923	lmo2710	uncharacterized	381.23	227.334	0.745848	1.6892e-06	3.82417e-06	1801	1422	1661	1361	747	1323
CAD00922	lmo2709	uncharacterized	876.657	158.027	2.47184	2.65382e-35	2.50364e-34	3934	3158	4139	935	492	958
CAD00921	lmo2708	uncharacterized	21.466	1357.11	-5.98234	3.17508e-14	1.2355e-13	87	85	103	5574	6090	8818
CAD00920	lmo2707	uncharacterized	357.188	378.272	-0.0827404	0.993606	0.994623	1667	1337	1572	1871	1323	2515
CAD00929	cydC	uncharacterized	361.56	494.755	-0.452479	0.0091853	0.0141024	1620	1383	1629	3324	2287	1856
CAD00928	cydD	uncharacterized	245.879	454.072	-0.884973	1.5958e-08	4.19542e-08	1045	971	1134	3260	2003	1590
CAD00879	lmo2666	uncharacterized	6.088	26.106	-2.10034	5.78952e-15	2.3301e-14	29	26	23	147	132	115
CAD00878	lmo2665	uncharacterized	8.586	81.697	-3.25023	7.08704e-41	8.35076e-40	33	30	47	421	418	394
CAD00625	hom	uncharacterized	205.524	224.352	-0.126457	0.932557	0.941542	847	825	961	1547	946	893
CAC98588	prs	uncharacterized	992.884	1048.81	-0.0790576	0.402644	0.453496	4078	3910	4732	6879	4294	4656
CAC99804	lmo1726	uncharacterized	505.653	488.328	0.0502972	0.0313233	0.0443117	1999	1987	2492	3361	2038	1971
CAC98989	lmo0911	uncharacterized	91.327	77.987	0.227808	0.00990888	0.015142	434	325	411	485	325	367
CAD00859	lmo2646	uncharacterized	3.981	149.811	-5.23387	2.04629e-38	2.16744e-37	21	16	14	514	628	1119
CAD00858	lmo0331	uncharacterized	188.585	124.368	0.6006	7.35792e-12	2.46721e-11	830	722	864	768	537	572
CAD00853	lmo0326	uncharacterized	0.546	0.265	1.04291	0.255097	0.303879	1	3	3	2	0	2
CAD00852	lmo0325	uncharacterized	35.204	47.508	-0.432431	0.152848	0.191484	176	130	145	248	171	298
CAD00851	lmo0324	uncharacterized	0.703	0.596	0.238212	0.679803	0.721876	2	3	4	3	3	3
CAD00850	lmo0323	uncharacterized	56.357	200.035	-1.82759	2.65711e-07	6.38491e-07	265	217	240	1183	666	1170
CAD00857	lmo0330	uncharacterized	14.831	17.625	-0.249007	0.53185	0.581172	61	63	66	102	60	104
CAD00856	lmo0329	uncharacterized	2.029	2.915	-0.522727	0.36367	0.414211	7	8	11	19	11	14
CAD00855	lmo0328	uncharacterized	1.717	1.259	0.447612	0.296655	0.346078	8	10	4	8	4	7
CAD00854	lmo0327	uncharacterized	28.1	21.137	0.4108	0.00128784	0.00217657	126	104	130	144	72	103
CAC99605	lmo1527	uncharacterized	740.448	1130.44	-0.610417	2.80621e-08	7.27334e-08	3353	2885	3248	7123	4894	5044
CAC99604	lmo1526	uncharacterized	21.934	34.786	-0.665338	0.022108	0.0320162	128	68	85	211	123	191
CAC99607	lmo1529	uncharacterized	738.184	984.871	-0.415954	0.0772304	0.101886	3554	2832	3071	6204	3218	5442
CAC99606	lmo1528	uncharacterized	148.23	151.799	-0.0343248	0.288315	0.337468	653	569	677	1009	571	711
CAC99601	relA	uncharacterized	1032.62	787.221	0.391462	0.000188249	0.000347591	3619	4094	5516	5129	3622	3130
CAC99600	lmo1522	uncharacterized	267.579	212.36	0.333453	2.10968e-06	4.75407e-06	1007	1013	1408	1371	875	959
CAC99603	lmo1525	uncharacterized	261.335	286.835	-0.134321	0.890525	0.909749	1113	988	1247	1897	1192	1240
CAC99974	ansB	uncharacterized	874.472	1736.44	-0.989653	6.39149e-36	6.23011e-35	3616	3456	4131	11172	7555	7480
CAC99979	panC	uncharacterized	506.745	302.935	0.742252	0.000108226	0.00020473	1363	1969	3160	2229	1289	1054
CAC99978	panD	uncharacterized	195.767	124.103	0.6576	2.65281e-07	6.37978e-07	645	759	1104	893	430	550
CAC99609	lmo1531	uncharacterized	311.291	313.471	-0.0100681	0.448667	0.500507	1248	1254	1486	1992	1542	1197
CAC99608	lmo1530	uncharacterized	1023.95	1352.28	-0.401244	0.00383772	0.00620378	4624	4105	4389	8351	5491	6567
CAC98556	lmo0477	putative secreted protein	86.565	247.543	-1.51582	0.00412232	0.00665285	581	333	195	1324	732	1680
CAC98557	lmo0478	putative secreted protein	48.317	121.386	-1.329	0.010649	0.0162139	315	189	115	642	351	839
CAC98554	lmo0475	uncharacterized	132.15	78.914	0.743823	5.0182e-05	9.90141e-05	633	523	537	475	227	489
CAC98555	lmo0476	uncharacterized	37.623	17.691	1.0886	1.15718e-12	4.1054e-12	180	147	155	123	69	75
CAC98553	lmo0474	uncharacterized	84.145	78.119	0.107204	0.067285	0.0898153	353	352	373	504	281	394
CAC98550	lmo0471	uncharacterized	667.777	192.482	1.79464	3.20631e-13	1.17006e-12	3111	2510	2934	1137	549	1219
CAC98551	lmo0472	uncharacterized	323.858	328.909	-0.0223271	0.402212	0.453496	1408	1177	1564	2042	1217	1705
CAC98368	lmo0153	uncharacterized	19.436	11.993	0.696539	0.00114678	0.00194601	68	73	108	86	61	34
CAD00628	lmo2550	uncharacterized	312.306	450.163	-0.527487	0.00354249	0.00575507	1563	1167	1271	2703	1860	2231
CAC98558	lmo0479	putative secreted protein	45.976	82.36	-0.841063	0.00445733	0.00714634	241	170	178	504	224	515
CAC98559	lmo0480	uncharacterized	8.04	5.499	0.548026	0.0128687	0.0193228	38	36	29	37	21	25
CAC98952	lmo0874	uncharacterized	0.859	2.849	-1.72973	0.0064023	0.00998636	6	2	3	15	19	9
CAC98953	lmo0875	uncharacterized	1.015	3.313	-1.70666	0.00450423	0.00720556	3	5	5	19	20	11
CAC98950	lmo0872	uncharacterized	28.959	23.257	0.316347	0.0260735	0.0373715	129	100	142	128	97	126
CAC98951	lmo0873	uncharacterized	3.669	17.625	-2.26416	8.60787e-14	3.24621e-13	17	15	15	113	87	66
CAC98956	lmo0878	uncharacterized	5.23	16.167	-1.62817	1.41212e-07	3.47922e-07	22	19	26	88	70	86
CAC98957	lmo0879	uncharacterized	3.356	10.005	-1.57591	4.44356e-06	9.67167e-06	12	15	16	59	42	50
CAC98954	lmo0876	uncharacterized	1.717	14.974	-3.1245	4.33788e-15	1.75549e-14	6	5	11	76	78	72
CAC98955	lmo0877	uncharacterized	1.249	6.891	-2.46394	2.09842e-07	5.07984e-07	4	7	5	36	40	28
CAC98958	lmo0880	uncharacterized	5.698	12.192	-1.09741	0.00144118	0.00242733	26	18	29	54	56	74
CAC98959	lmo0881	uncharacterized	123.798	22.462	2.46243	1.76009e-42	2.18818e-41	534	447	605	138	65	136
CAD00224	lmo2146	uncharacterized	37.389	35.117	0.0904443	0.229964	0.277335	170	144	165	217	166	147
CAC99779	lmo1701	uncharacterized	129.34	191.819	-0.568577	2.55685e-05	5.20236e-05	557	534	566	1199	725	971
CAC99778	lmo1700	uncharacterized	2.029	3.843	-0.921464	0.0833784	0.109406	10	7	9	31	7	20
CAC99771	lmo1693	uncharacterized	169.383	112.176	0.594525	3.40531e-12	1.16993e-11	706	632	832	715	417	561
CAC99770	lmo1692	uncharacterized	180.624	145.836	0.308643	0.00285217	0.00466458	797	694	823	890	502	809
CAC99773	lmo1695	uncharacterized	498.237	1230.49	-1.30433	3.65725e-27	2.60446e-26	2398	1890	2095	7704	5043	5824
CAC99772	lmo1694	uncharacterized	28.179	15.836	0.831412	3.17415e-08	8.1836e-08	117	108	136	96	70	73
CAC99775	lmo1697	uncharacterized	139.332	58.573	1.25022	7.2734e-25	4.69014e-24	646	523	616	410	198	276
CAC99774	lmo1696	uncharacterized	91.561	245.82	-1.4248	1.78568e-11	5.82655e-11	486	297	390	1461	857	1392
CAC99777	lmo1699	uncharacterized	11.787	19.281	-0.709983	0.00327101	0.00532582	53	36	62	130	79	82
CAC99776	lmo1698	uncharacterized	31.691	13.914	1.18754	1.10157e-11	3.64785e-11	146	139	121	94	49	67
CAC99393	lmo1315	uncharacterized	142.454	90.178	0.659649	5.01235e-16	2.13753e-15	613	520	692	605	366	390
CAC99392	frr	uncharacterized	320.346	491.044	-0.616221	7.91385e-10	2.31729e-09	1386	1247	1471	3157	1957	2297
CAC99391	smbA	uncharacterized	391.768	447.247	-0.191072	0.369194	0.419201	1574	1489	1956	2818	2022	1910
CAC99390	lmo1312	uncharacterized	16.002	11.728	0.448295	0.016064	0.0237201	71	73	61	71	37	69
CAC99397	proS	prolyl-tRNA synthetase	459.287	657.089	-0.516693	2.15611e-06	4.84381e-06	1849	1871	2164	4350	2880	2687
CAC99396	lmo1318	uncharacterized	342.358	263.71	0.376553	9.24108e-05	0.000176404	1358	1402	1626	1685	1267	1028
CAC99395	lmo1317	uncharacterized	170.867	172.339	-0.0123754	0.267999	0.317829	681	659	849	1165	753	683
CAC99394	cdsA	uncharacterized	50.191	63.807	-0.346286	0.0951457	0.123521	204	195	244	426	280	257
CAC99399	lmo1321	uncharacterized	41.995	94.883	-1.17593	1.24362e-08	3.30805e-08	151	172	215	702	422	308
CAC99398	polC	uncharacterized	553.814	970.294	-0.80902	0.000130927	0.000245143	2082	2214	2799	6981	4610	3053
CAD00225	lmo2147	uncharacterized	95.464	191.886	-1.00722	2.75393e-14	1.07447e-13	435	364	424	1191	745	960
CAC99151	lmo1073	uncharacterized	45.195	120.657	-1.41668	1.53813e-11	5.04797e-11	197	180	202	852	589	380
CAC99150	pycA	uncharacterized	1601.73	1808.07	-0.174822	0.745486	0.780605	6552	6361	7607	12446	8666	6176
CAC99153	lmo1075	uncharacterized	723.666	765.157	-0.0804318	0.786197	0.81711	3355	2865	3051	4575	2933	4040
CAC99152	lmo1074	uncharacterized	416.434	434.26	-0.0604712	0.74386	0.77946	1932	1601	1802	2507	1706	2341
CAC99155	lmo1077	uncharacterized	938.088	783.179	0.260381	0.00768181	0.0118936	4247	3660	4111	4528	2948	4344
CAC99154	lmo1076	uncharacterized	374.517	636.681	-0.76554	1.73713e-17	7.93885e-17	1519	1482	1797	4324	2639	2646
CAC99157	lmo1079	uncharacterized	559.122	1011.51	-0.855271	2.97342e-18	1.40739e-17	2549	2147	2467	6480	4145	4641
CAC99156	lmo1078	uncharacterized	1463.64	789.474	0.890602	5.7915e-08	1.46611e-07	6828	5512	6411	4496	2645	4774
CAC99159	lmo1081	uncharacterized	188.117	486.009	-1.36935	8.6227e-07	2.00468e-06	674	777	959	3335	2760	1240
CAC99158	lmo1080	uncharacterized	506.121	986.395	-0.962683	2.11119e-12	7.32179e-12	2088	1949	2447	6287	4723	3877
CAD00138	lmo2060	uncharacterized	204.821	108.797	0.912725	3.05727e-31	2.57021e-30	794	851	979	702	452	488
CAD00139	lmo2061	uncharacterized	117.554	56.187	1.06502	8.90141e-11	2.78727e-10	363	506	637	395	251	202
CAD00134	lmo2056	uncharacterized	243.928	125.759	0.955794	2.60208e-12	8.98176e-12	813	935	1377	793	529	576
CAD00135	ctaB	uncharacterized	891.176	436.049	1.03122	1.08962e-15	4.5411e-15	3929	3361	4127	2779	1419	2383
CAD00136	ctaA	uncharacterized	482.548	548.954	-0.186013	0.705135	0.745537	2425	1799	1958	3273	1891	3121
CAD00137	lmo2059	uncharacterized	303.641	195	0.638892	0.000195338	0.00035955	1439	1118	1333	1110	611	1222
CAD00130	lmo2052	uncharacterized	36.687	40.219	-0.132608	0.89713	0.914269	140	174	156	298	168	141
CAD00131	lmo2053	uncharacterized	49.02	38.894	0.333823	0.00186495	0.00310191	204	198	226	241	161	185
CAD00132	lmo2054	uncharacterized	687.135	354.021	0.956759	4.75232e-24	2.94162e-23	2892	2660	3251	2285	1233	1825
CAD00133	lmo2055	uncharacterized	860.655	382.512	1.16993	1.78533e-53	3.02783e-52	3585	3329	4112	2337	1567	1869
CAC98826	lmo0748	uncharacterized	65.724	74.409	-0.179057	0.673537	0.716519	293	240	309	458	273	392
CAC98827	lmo0749	uncharacterized	43.165	47.243	-0.130239	0.87433	0.8957	193	169	191	272	195	246
CAC98824	lmo0746	uncharacterized	1.405	0.994	0.499252	0.287315	0.336789	7	4	7	6	2	7
CAC98825	lmo0747	uncharacterized	3.747	0.928	2.01354	0.000369553	0.00065833	24	12	12	3	3	8
CAC99559	lmo1481	uncharacterized	293.962	353.557	-0.266313	0.25046	0.298719	1314	1111	1341	2070	1304	1962
CAC99558	rpsT	ribosomal protein S20	2077.64	3020.67	-0.539924	0.0174316	0.0256749	9878	8316	8423	19068	9796	16725
CAC98820	lmo0742	uncharacterized	5.308	2.849	0.897713	0.00320935	0.00523415	25	17	26	21	10	12
CAC98821	lmo0743	uncharacterized	2.888	1.988	0.538753	0.149128	0.187303	10	8	19	13	7	10
CAC99555	lmo1477	uncharacterized	32.081	29.816	0.105632	0.210778	0.257033	153	117	141	173	129	148
CAC99818	lmo1740	uncharacterized	3.747	4.174	-0.155695	0.891808	0.910743	15	12	21	25	20	18
CAC99801	lmo1723	uncharacterized	14.441	30.81	-1.09323	8.29059e-07	1.93206e-06	57	56	72	215	135	115
CAC99556	lmo1478	uncharacterized	75.247	22.661	1.73142	1.04644e-19	5.3582e-19	337	255	372	137	68	137
CAC99551	dnaK	class I heat-shock protein (molecular chaperone) DnaK	3836.57	2960.71	0.373876	0.0532104	0.0723445	11248	15131	22772	21954	14648	8082
CAC99550	dnaJ	heat shock protein DnaJ	554.438	436.447	0.34522	2.17404e-09	6.16293e-09	2198	2275	2630	3074	1627	1886
CAC98828	lmo0750	uncharacterized	116.461	124.567	-0.097075	0.906566	0.920687	529	441	522	747	473	660
CAC99552	grpE	heat shock protein GrpE	920.603	711.355	0.372009	0.0354515	0.0497678	2743	3777	5274	5251	3459	2026
CAC98608	lmo0529	uncharacterized	16.392	45.387	-1.46929	1.28359e-11	4.23627e-11	59	77	74	318	211	156
CAC98609	lmo0530	uncharacterized	41.214	130.199	-1.65951	2.07931e-17	9.42921e-17	158	179	191	994	540	431
CAC98606	lmo0527	transmembrane protein	48.473	72.355	-0.577911	0.005938	0.00929178	225	190	206	458	248	386
CAD00227	lmo2149	uncharacterized	86.877	138.216	-0.669878	0.00583717	0.00915353	446	318	349	929	429	728
CAC98604	lmo0525	uncharacterized	83.755	126.621	-0.596269	0.00010398	0.000197078	404	325	344	821	499	591
CAC98605	lmo0526	uncharacterized	80.321	39.291	1.03158	6.16102e-16	2.6122e-15	356	320	353	246	140	207
CAC98602	lmo0523	uncharacterized	19.826	23.323	-0.23436	0.692774	0.734055	94	72	88	156	64	132
CAC98603	lmo0524	uncharacterized	468.263	402.39	0.218725	0.0700774	0.0932881	2408	1714	1877	2286	1487	2300
CAC98600	lmo0521	uncharacterized	173.989	200.566	-0.205081	0.630398	0.676266	561	734	934	1382	766	879
CAC98601	lmo0522	uncharacterized	125.828	105.153	0.258963	0.00953575	0.0146099	597	481	534	634	390	563
CAC99819	lmo1741	uncharacterized	209.817	205.336	0.031145	0.0485061	0.0664411	889	850	949	1396	859	844
CAC98402	lmo0187	uncharacterized	58.543	53.14	0.139698	0.240788	0.288805	190	227	333	359	263	180
CAD00682	lmo2604	uncharacterized	199.123	53.67	1.89147	1.33839e-68	3.50611e-67	786	809	956	323	233	254
CAD00683	rplQ	ribosomal protein L17	453.979	2303.62	-2.34321	1.35519e-54	2.36674e-53	2040	1838	1938	15025	11179	8563
CAD00680	lmo2602	uncharacterized	7.103	3.71	0.937009	0.000666384	0.0011567	28	32	31	20	19	17
CAD00681	lmo2603	uncharacterized	18.265	11.264	0.697363	0.000673231	0.00116741	73	81	80	56	45	69
CAD00686	rpsM	ribosomal protein S13	253.607	1527.86	-2.59085	1.23926e-28	9.39529e-28	890	1072	1287	10834	7943	4282
CAD00687	rpmJ	ribosomal protein L36	61.431	371.315	-2.5956	1.96946e-30	1.5788e-29	218	247	322	2730	1811	1063
CAD00684	rpoA	uncharacterized	890.863	4875.99	-2.45242	6.91468e-51	1.10862e-49	3651	3625	4137	32689	24126	16775
CAD00685	rpsK	ribosomal protein S11	284.283	1729.09	-2.60461	5.53081e-30	4.39767e-29	1029	1204	1409	12050	9126	4920
CAD00688	infA	uncharacterized	173.911	952.471	-2.45333	4.61066e-31	3.84309e-30	616	753	859	6751	4772	2852
CAD00689	adk	uncharacterized	200.45	1947.68	-3.28044	4.27688e-55	7.65145e-54	855	797	916	13745	9974	5676
CAD00040	lmo1962	uncharacterized	79.228	37.171	1.09183	3.39599e-17	1.51888e-16	338	289	388	233	150	178
CAD00041	lmo1963	uncharacterized	49.254	24.516	1.00652	4.31165e-08	1.09717e-07	160	211	260	156	124	90
CAC98738	lmo0660	uncharacterized	11.552	8.812	0.390601	0.0560828	0.075898	47	43	58	57	24	52
CAC98739	lmo0661	uncharacterized	4.059	4.174	-0.0403063	0.824219	0.851957	21	12	19	25	19	19
CAD00044	lmo1966	uncharacterized	170.398	97.666	0.80298	2.13388e-06	4.80123e-06	510	668	1005	718	387	369
CAD00045	lmo1967	uncharacterized	505.809	269.342	0.909153	2.48179e-13	9.07926e-13	1760	1945	2775	1996	1023	1046
CAD00046	lmo1968	uncharacterized	6.401	12.987	-1.0207	0.00216836	0.0035842	37	22	23	70	51	75
CAD00047	lmo1969	uncharacterized	3.513	7.156	-1.02645	0.0175864	0.0258639	16	16	13	41	45	22
CAC98732	lmo0654	uncharacterized	59.479	27.365	1.12005	2.10763e-14	8.28924e-14	241	207	314	175	93	145
CAC98733	lmo0655	uncharacterized	12.489	22.992	-0.880474	9.51454e-05	0.00018127	52	56	52	136	101	110
CAC98730	lmo0652	uncharacterized	145.576	108.002	0.430715	1.77256e-05	3.66503e-05	702	544	619	687	414	529
CAC98731	lmo0653	uncharacterized	2767.66	1711.86	0.693102	1.43831e-06	3.27132e-06	13019	10663	11775	9687	6224	9925
CAC98736	lmo0658	uncharacterized	128.56	84.348	0.608016	5.5387e-12	1.88085e-11	520	472	655	555	345	373
CAC98737	lmo0659	uncharacterized	13.114	14.643	-0.159103	0.901742	0.917214	60	52	56	98	51	72
CAC98734	lmo0656	uncharacterized	870.725	385.693	1.17476	7.75676e-12	2.59206e-11	4070	3207	3878	2360	1156	2305
CAC98735	lmo0657	uncharacterized	124.345	64.602	0.944698	4.89918e-29	3.73356e-28	511	489	593	422	261	292
CAC98372	lmo0157	uncharacterized	172.194	57.976	1.57051	4.16794e-24	2.58536e-23	652	725	829	383	295	197
CAD00669	lmo2591	surface protein (GW repeat) similar to N-acetylmuramidase	132.853	249.928	-0.911682	1.98653e-07	4.81692e-07	506	541	655	1852	1062	858
CAC98539	lmo0460	putative membrane associated lipoprotein	11.709	8.481	0.465312	0.0104621	0.0159376	41	48	61	55	34	39
CAD00660	lmo2582	uncharacterized	101.006	83.354	0.277118	0.000997681	0.00170483	436	414	444	513	358	387
CAD00661	lmo2583	uncharacterized	17.251	22.462	-0.380806	0.247325	0.295822	57	77	87	126	130	83
CAD00662	lmo2584	uncharacterized	2.186	14.709	-2.75033	3.02606e-14	1.17908e-13	7	6	15	95	55	72
CAD00663	lmo2585	uncharacterized	11.943	62.88	-2.39644	1.58709e-26	1.09308e-25	48	48	57	336	308	305
CAD00664	lmo2586	uncharacterized	31.379	187.711	-2.58064	3.50804e-22	1.99856e-21	132	118	152	1070	991	772
CAD00665	lmo2587	uncharacterized	31.457	5.831	2.43157	5.71938e-30	4.52309e-29	125	136	142	39	16	33
CAD00666	lmo2588	uncharacterized	125.828	36.045	1.80358	3.57003e-39	3.9676e-38	534	489	589	268	134	142
CAD00667	lmo2589	uncharacterized	38.404	41.544	-0.113384	0.845963	0.870633	166	145	181	294	126	207
CAC98583	lmo0504	uncharacterized	2.108	3.379	-0.680721	0.286516	0.33612	6	8	13	25	21	5
CAC98239	lmo0024	uncharacterized	0.312	12.589	-5.33447	2.606e-15	1.06937e-14	1	2	1	62	67	61
CAC98648	hisZ	histidyl-tRNA synthetase	35.984	13.848	1.37768	8.97177e-18	4.13237e-17	138	157	166	92	45	72
CAD00264	lmo2186	uncharacterized	2.498	922.588	-8.52877	2.89446e-213	3.86015e-211	12	11	9	6374	4098	3452
CAD00265	lmo2187	uncharacterized	106.938	16.565	2.69056	6.5611e-43	8.29753e-42	457	416	497	101	46	103
CAD00594	lmo2516	uncharacterized	155.724	207.655	-0.415197	0.000381443	0.000678686	617	619	759	1353	857	924
CAD00595	lmo2517	uncharacterized	90.78	119.001	-0.390527	0.0461953	0.0635728	348	365	450	844	510	442
CAD00592	lmo2514	uncharacterized	1257.34	484.22	1.37664	2.76111e-40	3.15218e-39	4673	5004	6431	3058	2237	2013
CAD00261	lmo2183	uncharacterized	5.386	595.336	-6.78835	3.26773e-184	3.30605e-182	25	18	26	4129	2819	2037
CAD00262	lmo2184	uncharacterized	3.435	492.237	-7.1629	3.87563e-151	2.64444e-149	14	12	18	3363	2419	1647
CAD00263	lmo2185	uncharacterized	28.569	5444.69	-7.57426	0	0	107	106	153	36435	24340	21398
CAD00268	mecA	competence negative regulator mecA	6346.34	1930.32	1.71709	9.95295e-36	9.63761e-35	28452	24480	28372	11233	6987	10913
CAD00269	lmo2191	uncharacterized	2199.8	1630.76	0.431825	0.000326753	0.000585641	10580	8359	9243	9959	5623	9030
CAD00598	lmo2520	uncharacterized	176.487	191.621	-0.118694	0.943623	0.95157	848	650	763	1165	851	876
CAD00599	lmo2521	uncharacterized	74.544	101.972	-0.452009	0.0100113	0.0152827	340	281	334	584	430	525
CAC98642	hisF	uncharacterized	6.947	4.771	0.542098	0.0195905	0.0286676	24	30	35	31	22	19
CAD00719	lmo2641	uncharacterized	233.858	256.355	-0.13251	0.89245	0.910765	910	874	1212	1710	1116	1043
CAC98510	lmo0431	uncharacterized	6.635	10.005	-0.592553	0.0824087	0.108279	20	30	35	65	32	54
CAD00468	lmo2390	uncharacterized	1869.31	1122.36	0.735971	3.66783e-20	1.93551e-19	8456	7195	8297	7076	4470	5393
CAD00469	lmo2391	uncharacterized	35.672	22.13	0.688789	3.41646e-06	7.55379e-06	138	129	190	136	100	98
CAD00462	lmo2384	uncharacterized	158.377	353.226	-1.15723	1.22423e-23	7.39072e-23	650	647	732	2084	1574	1673
CAD00463	lmo2385	uncharacterized	209.193	238.996	-0.192152	0.744367	0.779712	930	793	957	1446	666	1495
CAD00460	lmo2382	uncharacterized	159.392	380.127	-1.2539	4.43057e-34	4.02455e-33	682	607	753	2347	1712	1678
CAD00461	lmo2383	uncharacterized	43.4	95.545	-1.13849	5.15612e-14	1.97494e-13	173	151	232	599	399	444
CAD00466	lmo2388	uncharacterized	106.235	86.667	0.293704	0.000507044	0.000889753	442	409	510	592	289	427
CAD00467	lmo2389	uncharacterized	2060.47	889.922	1.21122	1.23082e-66	3.03465e-65	7876	8473	10048	5733	3770	3928
CAD00464	lmo2386	uncharacterized	786.111	180.158	2.12547	1.97593e-32	1.7152e-31	3459	2929	3683	1110	527	1082
CAD00465	lmo2387	uncharacterized	8.664	6.295	0.460827	0.0281505	0.0401524	32	41	38	36	30	29
CAC99539	lmo1461	uncharacterized	111.153	159.816	-0.523865	0.0319294	0.0451256	539	406	479	1043	495	874
CAC98373	lmo0158	uncharacterized	301.924	130	1.21567	1.16482e-46	1.62742e-45	1200	1148	1520	846	519	597
CAC99480	lmo1402	uncharacterized	152.913	201.493	-0.398019	0.00517567	0.00818621	580	595	784	1398	802	841
CAD00354	lmo2276	uncharacterized	29.896	76.33	-1.3523	1.78729e-11	5.82655e-11	145	128	110	503	351	298
CAC98479	lmo0400	uncharacterized	1.093	37.039	-5.08268	1.60079e-23	9.60477e-23	5	6	3	262	189	108
CAC99273	cbiE	uncharacterized	0.078	1.126	-3.85159	0.00404964	0.00653916	1	0	0	9	5	3
CAC98478	lmo0399	uncharacterized	0.078	8.282	-6.73036	0.00556034	0.00875216	0	0	1	52	52	21
CAC99553	hrcA	transcription repressor of class I heat-shock gene HrcA	3236.24	2583.23	0.32514	3.84587e-06	8.44595e-06	11986	12615	16859	17698	10432	10857
CAD00356	lysA	L-alanoyl-D-glutamate peptidase	4.605	2.783	0.72656	0.0621698	0.0835959	18	20	21	9	14	19
CAC99812	lmo1734	uncharacterized	23.729	17.492	0.439956	0.0156605	0.0231709	104	83	117	112	95	57
CAD00357	lmo2279	holin [Bacteriophage A118]	1.093	0.464	1.2361	0.0861538	0.112846	4	7	3	4	2	1
CAD00918	lmo2705	uncharacterized	730.769	814.652	-0.156768	0.710329	0.74887	3375	2756	3231	4067	2958	5270
CAD00919	lmo2706	uncharacterized	282.41	293.328	-0.0547236	0.906909	0.920716	1276	1041	1301	1467	1019	1941
CAD00912	lmo2699	uncharacterized	90.39	80.239	0.17186	0.00489742	0.00779232	390	340	428	521	310	380
CAD00913	lmo2700	uncharacterized	239.479	611.437	-1.3523	6.30847e-13	2.2572e-12	1227	912	929	3603	2234	3391
CAD00910	lmo2697	uncharacterized	34.813	67.584	-0.957056	2.14622e-06	4.82529e-06	152	123	171	374	270	376
CAD00911	lmo2698	uncharacterized	53.781	40.683	0.402671	0.000210625	0.00038696	189	230	270	275	165	174
CAC98598	lmo0519	uncharacterized	605.097	423.725	0.514038	2.49647e-09	7.0497e-09	2790	2473	2489	2848	1654	1893
CAD00917	dnaX	uncharacterized	988.122	704.795	0.487485	1.91842e-08	5.02109e-08	3883	3870	4906	4604	3230	2803
CAD00914	lmo2701	uncharacterized	240.025	195.662	0.294821	3.52321e-05	7.05604e-05	982	937	1156	1214	770	969
CAD00915	recR	uncharacterized	469.668	372.308	0.335145	1.227e-07	3.04313e-07	1946	1882	2189	2320	1459	1840
CAC99814	lmo1736	uncharacterized	175.706	200.234	-0.188524	0.472303	0.523908	764	666	821	1249	939	834
CAC98998	lmo0920	uncharacterized	151.665	44.791	1.75961	5.65304e-22	3.18962e-21	679	578	686	238	163	275
CAC98447	lmo0368	uncharacterized	135.585	72.421	0.904718	1.22756e-10	3.81532e-10	438	567	732	475	317	301
CAC98448	lmo0369	uncharacterized	383.181	459.704	-0.262679	0.25221	0.300684	1376	1540	1993	3104	2016	1818
CAC98326	lmo0111	uncharacterized	43.322	64.47	-0.573528	0.011778	0.017776	199	153	203	436	200	337
CAC98997	lmo0919	uncharacterized	37.077	36.707	0.0144693	0.457098	0.508003	108	152	215	263	142	149
CAC99278	lmo1200	uncharacterized	0.468	0.398	0.23374	0.850993	0.874847	0	1	5	1	4	1
CAD00868	rpsG	ribosomal protein S7	504.092	2419.71	-2.26307	3.52579e-22	2.00478e-21	1676	2190	2592	17463	12061	6995
CAD00869	rpsL	ribosomal protein S12	425.957	1738.9	-2.02939	2.0135e-22	1.16291e-21	1519	1868	2070	12751	8230	5263
CAD00866	tufA	uncharacterized	10175.9	14941.5	-0.55417	0.000256814	0.000468008	45329	41294	43742	92431	70394	62677
CAD00867	fus	uncharacterized	1834.49	10246.7	-2.4817	5.58029e-27	3.9452e-26	5933	8298	9271	70771	52212	31663
CAD00864	lmo2651	uncharacterized	6.635	748.261	-6.8173	2.734e-21	1.49936e-20	41	16	28	3629	3103	4561
CAD00865	lmo2652	uncharacterized	994.601	1475.19	-0.568708	5.43227e-06	1.17452e-05	3999	3892	4851	8479	6371	7414
CAD00862	lmo2649	uncharacterized	20.217	1666.28	-6.36492	5.93163e-32	5.08872e-31	97	82	80	7604	7154	10390
CAD00863	lmo2650	uncharacterized	2.81	331.957	-6.88428	1.01194e-19	5.19059e-19	13	11	12	1640	1427	1943
CAD00860	lmo2647	uncharacterized	1.795	147.161	-6.35727	2.9488e-26	1.9981e-25	9	8	6	539	689	993
CAD00861	lmo2648	uncharacterized	3.122	298.629	-6.57974	4.40924e-36	4.3558e-35	16	12	12	1303	1364	1840
CAC99946	lmo1868	uncharacterized	5.62	8.349	-0.571033	0.122976	0.156874	28	25	19	60	31	35
CAC99947	lmo1869	uncharacterized	9.913	12.788	-0.367397	0.315761	0.365461	36	40	51	80	50	63
CAC99944	lmo1866	uncharacterized	23.417	58.374	-1.31777	1.50597e-10	4.65107e-10	98	111	91	411	251	219
CAC99945	lmo1867	uncharacterized	46.444	324.47	-2.80452	6.36517e-56	1.16721e-54	199	203	193	2079	1487	1331
CAC99942	lmo1864	uncharacterized	163.217	65.265	1.32241	1.57061e-19	7.95883e-19	711	589	791	433	197	355
CAC99943	lmo1865	uncharacterized	28.413	51.086	-0.846377	2.04923e-05	4.21629e-05	126	84	154	347	219	205
CAC99940	lmo1862	uncharacterized	247.675	218.257	0.18242	0.112285	0.144051	798	1024	1351	1444	1067	783
CAC99941	lmo1863	uncharacterized	668.714	464.806	0.524761	5.38355e-11	1.72062e-10	2816	2571	3180	2857	1763	2395
CAC99817	lmo1739	uncharacterized	2.888	5.234	-0.857843	0.0318138	0.0449839	12	8	17	31	24	24
CAC99948	lmo1870	uncharacterized	129.809	111.779	0.215741	0.0536943	0.0729686	598	481	584	766	310	611
CAC99949	lmo1871	uncharacterized	57.684	195.53	-1.76115	1.88316e-55	3.38969e-54	263	225	251	1294	840	817
CAC99010	lmo0932	uncharacterized	650.838	195.795	1.73295	2.79785e-25	1.82015e-24	2904	2444	2990	1249	567	1139
CAC99011	lmo0933	uncharacterized	469.434	304.857	0.62279	1.26282e-08	3.35303e-08	2173	1739	2102	1832	1146	1623
CAC99012	lmo0934	uncharacterized	225.116	187.711	0.262155	0.0147704	0.0219648	782	914	1188	1157	893	783
CAC99013	lmo0935	uncharacterized	155.411	101.376	0.616372	4.4702e-09	1.24318e-08	554	619	818	709	425	396
CAC99014	lmo0936	uncharacterized	269.843	230.647	0.226434	0.000117216	0.000220456	1012	1070	1375	1511	921	1049
CAC99015	lmo0937	uncharacterized	62.602	29.75	1.07332	4.0832e-13	1.48452e-12	254	243	305	195	92	162
CAC99016	lmo0938	uncharacterized	213.095	94.021	1.18044	1.45769e-17	6.69304e-17	988	816	926	531	374	514
CAC99017	lmo0939	uncharacterized	177.814	60.031	1.56659	9.95392e-32	8.4407e-31	811	665	802	375	223	308
CAC99018	lmo0940	uncharacterized	237.293	223.822	0.0843177	0.0830318	0.109	858	934	1248	1564	941	873
CAC99019	lmo0941	uncharacterized	192.957	174.592	0.144292	0.146984	0.18469	640	746	1086	1198	826	611
CAC99793	lmo1715	uncharacterized	2.498	4.108	-0.717663	0.143284	0.180428	18	5	9	24	21	17
CAC98845	lmo0767	uncharacterized	0.859	10.27	-3.57963	4.95997e-13	1.78778e-12	5	3	3	67	49	39
CAC98945	lmo0867	uncharacterized	205.602	165.78	0.310584	0.0123917	0.0186448	917	797	920	1057	511	934
CAC98944	lmo0866	uncharacterized	751.376	963.271	-0.358407	0.00545352	0.00859325	3093	2929	3604	6266	3906	4366
CAC98947	lmo0869	uncharacterized	44.18	19.281	1.19621	5.7185e-10	1.68963e-09	150	158	258	139	85	67
CAC98946	lmo0868	uncharacterized	104.362	43.267	1.27026	8.85119e-25	5.67017e-24	432	424	481	312	151	190
CAC99498	lmo1420	uncharacterized	157.987	255.295	-0.692359	4.92302e-07	1.16297e-06	704	579	741	1511	1107	1235
CAC99499	lmo1421	uncharacterized	498.628	42.008	3.56923	3.37298e-295	8.24695e-293	1972	1998	2418	286	182	166
CAC98943	lmo0865	uncharacterized	14.128	39.358	-1.4781	5.548e-11	1.76549e-10	49	49	83	225	197	172
CAC98942	lmo0864	uncharacterized	3.513	17.095	-2.2828	3.80807e-09	1.06206e-08	19	16	10	120	89	49
CAC99494	lmo1416	uncharacterized	192.957	57.579	1.74466	1.13609e-43	1.46197e-42	883	685	904	392	200	277
CAC99495	lmo1417	uncharacterized	23.105	111.514	-2.27095	7.39967e-47	1.04882e-45	117	87	92	723	434	526
CAC99496	lmo1418	uncharacterized	26.695	93.359	-1.80622	6.87748e-34	6.22794e-33	114	107	121	580	404	425
CAC99497	lmo1419	uncharacterized	187.337	351.304	-0.907084	3.93409e-09	1.09513e-08	891	707	802	2118	1335	1849
CAC98949	lmo0871	uncharacterized	386.694	95.081	2.02396	8.13746e-28	5.98378e-27	1649	1433	1872	594	268	573
[truncated: 942 more rows]
